# Supplementary material for: (2,2′-Bi­pyridine-κ2 N,N′)bis­(nitrato-κ2 O,O′)copper(II)
Source: Acta Crystallogr Sect E Struct Rep Online. 2013 Oct 19;69(Pt 11):m609. doi: 10.1107/S1600536813028201 (PMC3884263; doi:10.1107/S1600536813028201)
Supplement: Supplementary file 1 [file e-69-0m609-sup1.cif]

##############################################################################
#                                                                            #
# This CIF contains the data in a paper accepted for publication in          #
# Acta Crystallographica Section E. It conforms to the requirements of       #
# Notes for Authors for Acta Crystallographica Section E, and has been       #
# peer reviewed under the auspices of the IUCr Commission on Journals.       #
#                                                                            #
# Full details of the Crystallographic Information File format               #
# are given in the paper "The Crystallographic Information File (CIF):       #
# a New Standard Archive File for Crystallography" by S. R. Hall, F. H.      #
# Allen and I. D. Brown [Acta Cryst. (1991), A47, 655-685].                  #
#                                                                            #
# The current version of the core CIF dictionary is obtainable from          #
# ftp://ftp.iucr.org/pub/cif_core.dic.                                       #
#                                                                            #
# Software is freely available for graphical display of the structure(s)     #
# in this CIF. For information consult the CIF software page                 #
# http://www.iucr.org/resources/cif/software.                                #
#                                                                            #
# This file may be used for bona fide research purposes within the           #
# scientific community so long as proper attribution is given to the journal # 
# article from which it was obtained.                                        #
#                                                                            #
##############################################################################
data_I
_audit_creation_method     SHELXL-97
_database_code_depnum_ccdc_archive     'CCDC 966337'
_chemical_name_systematic
;\
(2,2'-Bipyridine-\k^2^<i>N</i>,<i>N</i>')bis(nitrato-\
\k^2^<i>O</i>,<i>O</i>')copper(II)
;
_chemical_name_common     ?
_chemical_formula_moiety     'C10 H8 Cu N4 O6'
_chemical_formula_sum     'C10 H8 Cu N4 O6'
_chemical_formula_iupac     '[Cu (N O3)2 (C10 H8 N2)]'
_chemical_formula_weight     343.74
_chemical_melting_point     ?
_symmetry_cell_setting     monoclinic
_symmetry_space_group_name_H-M     'P 21/c'
_symmetry_space_group_name_Hall     '-P 2ybc'
loop_
    _symmetry_equiv_pos_as_xyz
    'x, y, z'
    '-x, y+1/2, -z+1/2'
    '-x, -y, -z'
    'x, -y-1/2, z-1/2'
_cell_length_a     8.4282(17)
_cell_length_b     11.132(2)
_cell_length_c     16.140(5)
_cell_angle_alpha     90.00
_cell_angle_beta     121.39(2)
_cell_angle_gamma     90.00
_cell_volume     1292.7(5)
_cell_formula_units_Z     4
_cell_measurement_reflns_used     2955
_cell_measurement_theta_min     3.03
_cell_measurement_theta_max     27.48
_cell_measurement_temperature     293(2)
_exptl_crystal_description     block
_exptl_crystal_colour     blue
_exptl_crystal_size_max     0.30
_exptl_crystal_size_mid     0.28
_exptl_crystal_size_min     0.25
_exptl_crystal_density_diffrn     1.766
_exptl_crystal_density_meas     ?
_exptl_crystal_density_method     'not measured'
_exptl_crystal_F_000     692
_exptl_absorpt_coefficient_mu     1.725
_exptl_absorpt_correction_type     none
_exptl_absorpt_process_details     ?
_exptl_absorpt_correction_T_min     ?
_exptl_absorpt_correction_T_max     ?
_exptl_special_details     ?
_diffrn_ambient_temperature     293(2)
_diffrn_radiation_type     MoK\a
_diffrn_radiation_wavelength     0.71073
_diffrn_radiation_source     'rotating anode'
_diffrn_radiation_monochromator     Confocal
_diffrn_measurement_device_type     'Rigaku MM007-HF CCD (Saturn 724+)'
_diffrn_measurement_method     '\w scans at fixed \c = 45\%'
_diffrn_detector_area_resol_mean     ?
_diffrn_reflns_number     12333
_diffrn_reflns_av_R_equivalents     0.0382
_diffrn_reflns_av_sigmaI/netI     0.0329
_diffrn_reflns_theta_min     3.03
_diffrn_reflns_theta_max     27.48
_diffrn_reflns_theta_full     27.48
_diffrn_measured_fraction_theta_max     0.998
_diffrn_measured_fraction_theta_full     0.998
_diffrn_reflns_limit_h_min     -10
_diffrn_reflns_limit_h_max     10
_diffrn_reflns_limit_k_min     -14
_diffrn_reflns_limit_k_max     14
_diffrn_reflns_limit_l_min     -20
_diffrn_reflns_limit_l_max     18
_diffrn_standards_number     .
_diffrn_standards_interval_count     .
_diffrn_standards_interval_time     .
_diffrn_standards_decay_%     .
_refine_special_details
;
Refinement of <i>F</i>^2^ against ALL reflections. The weighted <i>R</i>-factor
<i>wR</i> and goodness of fit <i>S</i> are based on <i>F</i>^2^, conventional
<i>R</i>-factors <i>R</i> are based on <i>F</i>, with <i>F</i> set to zero for
negative <i>F</i>^2^. The threshold expression of <i>F</i>^2^ >
\s(<i>F</i>^2^) is used only for calculating <i>R</i>-factors(gt) <i>etc</i>.
and is not relevant to the choice of reflections for refinement.
<i>R</i>-factors based on <i>F</i>^2^ are statistically about twice as large
as those based on <i>F</i>, and <i>R</i>- factors based on ALL data will be
even larger.
;
_reflns_number_total     2955
_reflns_number_gt     2237
_reflns_threshold_expression     I>2sigma(I)
_refine_ls_structure_factor_coef     Fsqd
_refine_ls_matrix_type     full
_refine_ls_R_factor_all     0.0509
_refine_ls_R_factor_gt     0.0353
_refine_ls_wR_factor_gt     0.0888
_refine_ls_wR_factor_ref     0.0983
_refine_ls_goodness_of_fit_ref     1.042
_refine_ls_restrained_S_all     1.062
_refine_ls_number_reflns     2955
_refine_ls_number_parameters     190
_refine_ls_number_restraints     7
_refine_ls_hydrogen_treatment     constr
_refine_ls_weighting_scheme     calc
_refine_ls_weighting_details
         'calc w=1/[\s^2^(Fo^2^)+(0.0500P)^2^+0.3548P] where P=(Fo^2^+2Fc^2^)/3'
_atom_sites_solution_hydrogens     geom
_atom_sites_solution_primary     direct
_atom_sites_solution_secondary     difmap
_refine_ls_shift/su_max     0.002
_refine_ls_shift/su_mean     0.000
_refine_diff_density_max     0.443
_refine_diff_density_min     -0.449
_refine_ls_extinction_method     none
_refine_ls_extinction_coef     ?
loop_
    _atom_type_symbol
    _atom_type_description
    _atom_type_scat_dispersion_real
    _atom_type_scat_dispersion_imag
    _atom_type_scat_source
    'C' 'C' 0.0033 0.0016
                         'International Tables Vol C Tables 4.2.6.8 and 6.1.1.4'
    'H' 'H' 0.0000 0.0000
                         'International Tables Vol C Tables 4.2.6.8 and 6.1.1.4'
    'Cu' 'Cu' 0.3201 1.2651
                         'International Tables Vol C Tables 4.2.6.8 and 6.1.1.4'
    'N' 'N' 0.0061 0.0033
                         'International Tables Vol C Tables 4.2.6.8 and 6.1.1.4'
    'O' 'O' 0.0106 0.0060
                         'International Tables Vol C Tables 4.2.6.8 and 6.1.1.4'
_computing_data_collection     'CrystalStructure (Rigaku/MSC, 2006)'
_computing_cell_refinement     'CrystalStructure (Rigaku/MSC, 2006)'
_computing_data_reduction     'CrystalStructure (Rigaku/MSC, 2006)'
_computing_structure_solution     'SHELXTL (Sheldrick, 2008)'
_computing_structure_refinement     'SHELXTL (Sheldrick, 2008)'
_computing_molecular_graphics     'DIAMOND (Brandenburg, 1999)'
_computing_publication_material     'SHELXTL (Sheldrick, 2008)'
loop_
    _atom_site_type_symbol
    _atom_site_label
    _atom_site_fract_x
    _atom_site_fract_y
    _atom_site_fract_z
    _atom_site_U_iso_or_equiv
    _atom_site_adp_type
    _atom_site_calc_flag
    _atom_site_refinement_flags
    _atom_site_occupancy
    _atom_site_symmetry_multiplicity
    _atom_site_disorder_assembly
    _atom_site_disorder_group
    Cu Cu1 0.85476(4) 0.75682(3) 1.00645(2) 0.04079(13) Uani d . 1 1 . .
    N N1 0.6302(3) 0.85640(18) 0.93496(14) 0.0382(5) Uani d . 1 1 . .
    N N2 0.7092(3) 0.68048(19) 1.05583(16) 0.0432(5) Uani d . 1 1 . .
    N N3 1.1760(3) 0.7822(2) 1.16329(17) 0.0455(5) Uani d . 1 1 . .
    N N4 0.9216(4) 0.7086(3) 0.8692(2) 0.0665(6) Uani d U 1 1 . .
    O O1 1.0825(3) 0.87642(17) 1.14048(15) 0.0557(5) Uani d . 1 1 . .
    O O2 1.0982(3) 0.68978(17) 1.10938(14) 0.0517(5) Uani d . 1 1 . .
    O O3 1.3353(3) 0.7747(2) 1.23263(17) 0.0651(6) Uani d . 1 1 . .
    O O4 0.8432(3) 0.6241(2) 0.88330(17) 0.0742(6) Uani d U 1 1 . .
    O O5 0.9581(3) 0.80226(19) 0.92397(15) 0.0522(5) Uani d . 1 1 . .
    O O6 0.9683(4) 0.7076(3) 0.8099(2) 0.0924(9) Uani d . 1 1 . .
    C C1 0.6062(4) 0.9480(2) 0.87584(19) 0.0459(6) Uani d . 1 1 . .
    H H1 0.7007 0.9662 0.8643 0.055 Uiso calc R 1 1 . .
    C C2 0.4471(4) 1.0162(3) 0.83155(19) 0.0496(7) Uani d . 1 1 . .
    H H2 0.4345 1.0798 0.7912 0.059 Uiso calc R 1 1 . .
    C C3 0.3067(4) 0.9886(3) 0.8480(2) 0.0500(7) Uani d . 1 1 . .
    H H3 0.1970 1.0328 0.8182 0.060 Uiso calc R 1 1 . .
    C C4 0.3301(4) 0.8943(2) 0.90937(19) 0.0438(6) Uani d . 1 1 . .
    H H4 0.2369 0.8749 0.9216 0.053 Uiso calc R 1 1 . .
    C C5 0.4940(3) 0.8294(2) 0.95232(17) 0.0365(5) Uani d . 1 1 . .
    C C6 0.5380(4) 0.7277(2) 1.02006(18) 0.0377(5) Uani d . 1 1 . .
    C C7 0.4185(4) 0.6821(3) 1.0464(2) 0.0491(7) Uani d . 1 1 . .
    H H7 0.3015 0.7159 1.0222 0.059 Uiso calc R 1 1 . .
    C C8 0.4744(5) 0.5857(3) 1.1093(2) 0.0584(8) Uani d . 1 1 . .
    H H8 0.3950 0.5538 1.1275 0.070 Uiso calc R 1 1 . .
    C C9 0.6479(5) 0.5371(3) 1.1448(2) 0.0634(8) Uani d . 1 1 . .
    H H9 0.6870 0.4716 1.1867 0.076 Uiso calc R 1 1 . .
    C C10 0.7635(4) 0.5873(3) 1.1170(2) 0.0557(7) Uani d . 1 1 . .
    H H10 0.8818 0.5555 1.1414 0.067 Uiso calc R 1 1 . .
loop_
    _atom_site_aniso_label
    _atom_site_aniso_U_11
    _atom_site_aniso_U_22
    _atom_site_aniso_U_33
    _atom_site_aniso_U_12
    _atom_site_aniso_U_13
    _atom_site_aniso_U_23
    Cu1 0.03299(19) 0.0431(2) 0.0462(2) -0.00251(13) 0.02050(16) -0.00080(13)
    N1 0.0358(11) 0.0423(10) 0.0365(11) -0.0015(9) 0.0188(10) 0.0014(9)
    N2 0.0410(13) 0.0437(12) 0.0431(12) -0.0026(9) 0.0206(11) 0.0018(10)
    N3 0.0402(13) 0.0523(13) 0.0418(13) -0.0059(10) 0.0199(11) -0.0011(10)
    N4 0.0721(14) 0.0727(13) 0.0619(12) -0.0265(11) 0.0400(11) -0.0237(11)
    O1 0.0553(13) 0.0447(11) 0.0573(12) 0.0011(9) 0.0224(11) -0.0035(9)
    O2 0.0386(11) 0.0447(10) 0.0592(12) -0.0014(8) 0.0167(10) -0.0086(9)
    O3 0.0428(13) 0.0776(15) 0.0510(13) -0.0054(10) 0.0077(11) 0.0021(11)
    O4 0.0794(14) 0.0738(12) 0.0672(12) -0.0313(10) 0.0366(11) -0.0219(10)
    O5 0.0488(12) 0.0558(11) 0.0627(13) -0.0111(9) 0.0364(11) -0.0134(10)
    O6 0.107(2) 0.119(2) 0.0800(19) -0.0350(19) 0.0689(19) -0.0397(17)
    C1 0.0490(16) 0.0491(15) 0.0432(15) -0.0057(12) 0.0266(14) 0.0033(12)
    C2 0.0590(18) 0.0460(15) 0.0401(15) 0.0019(13) 0.0234(14) 0.0079(12)
    C3 0.0449(16) 0.0477(15) 0.0456(15) 0.0049(12) 0.0152(14) -0.0002(13)
    C4 0.0369(14) 0.0487(14) 0.0440(14) -0.0026(11) 0.0198(12) -0.0014(12)
    C5 0.0343(13) 0.0420(13) 0.0314(12) -0.0063(10) 0.0158(11) -0.0053(10)
    C6 0.0388(14) 0.0393(12) 0.0342(13) -0.0046(10) 0.0185(11) -0.0013(10)
    C7 0.0463(16) 0.0550(16) 0.0514(16) -0.0056(13) 0.0293(14) 0.0022(13)
    C8 0.070(2) 0.0595(17) 0.0580(19) -0.0072(16) 0.0421(18) 0.0075(15)
    C9 0.081(2) 0.0558(17) 0.0531(18) -0.0018(16) 0.0347(18) 0.0170(15)
    C10 0.0571(19) 0.0517(16) 0.0519(17) 0.0059(14) 0.0239(15) 0.0120(14)
_geom_special_details
;
All e.s.d.'s (except the e.s.d. in the dihedral angle between two l.s. planes)
are estimated using the full covariance matrix. The cell e.s.d.'s are taken
into account individually in the estimation of e.s.d.'s in distances, angles
and torsion angles; correlations between e.s.d.'s in cell parameters are only
used when they are defined by crystal symmetry. An approximate (isotropic)
treatment of cell e.s.d.'s is used for estimating e.s.d.'s involving l.s.
planes.
;
loop_
    _geom_bond_atom_site_label_1
    _geom_bond_atom_site_label_2
    _geom_bond_site_symmetry_2
    _geom_bond_distance
    _geom_bond_publ_flag
    Cu1 N1 . 1.966(2) y
    Cu1 N2 . 1.970(2) y
    Cu1 O1 . 2.411(2) y
    Cu1 O2 . 1.994(2) y
    Cu1 O4 . 2.437(2) y
    Cu1 O5 . 1.9987(19) y
    N1 C1 . 1.338(3) ?
    N1 C5 . 1.350(3) ?
    N2 C10 . 1.337(3) ?
    N2 C6 . 1.351(3) ?
    N3 O3 . 1.223(3) ?
    N3 O1 . 1.247(3) ?
    N3 O2 . 1.285(3) ?
    N4 O6 . 1.210(3) ?
    N4 O4 . 1.236(3) ?
    N4 O5 . 1.296(3) ?
    C1 C2 . 1.373(4) ?
    C1 H1 . 0.9300 ?
    C2 C3 . 1.376(4) ?
    C2 H2 . 0.9300 ?
    C3 C4 . 1.385(4) ?
    C3 H3 . 0.9300 ?
    C4 C5 . 1.383(3) ?
    C4 H4 . 0.9300 ?
    C5 C6 . 1.480(3) ?
    C6 C7 . 1.378(3) ?
    C7 C8 . 1.380(4) ?
    C7 H7 . 0.9300 ?
    C8 C9 . 1.374(4) ?
    C8 H8 . 0.9300 ?
    C9 C10 . 1.386(4) ?
    C9 H9 . 0.9300 ?
    C10 H10 . 0.9300 ?
loop_
    _geom_angle_atom_site_label_1
    _geom_angle_atom_site_label_2
    _geom_angle_atom_site_label_3
    _geom_angle_site_symmetry_1
    _geom_angle_site_symmetry_3
    _geom_angle
    _geom_angle_publ_flag
    N1 Cu1 N2 . . 82.47(9) ?
    N1 Cu1 O2 . . 163.34(8) ?
    N2 Cu1 O2 . . 95.09(9) ?
    N1 Cu1 O5 . . 94.96(9) ?
    N2 Cu1 O5 . . 163.31(9) ?
    O2 Cu1 O5 . . 91.92(9) ?
    N1 Cu1 O1 . . 106.76(8) ?
    N2 Cu1 O1 . . 104.35(8) ?
    O2 Cu1 O1 . . 57.74(8) ?
    O5 Cu1 O1 . . 92.20(8) ?
    N1 Cu1 O4 . . 104.21(9) ?
    N2 Cu1 O4 . . 107.43(8) ?
    O2 Cu1 O4 . . 92.26(9) ?
    O5 Cu1 O4 . . 57.07(8) ?
    O1 Cu1 O4 . . 137.86(8) ?
    C1 N1 C5 . . 119.2(2) ?
    C1 N1 Cu1 . . 126.18(17) ?
    C5 N1 Cu1 . . 114.53(16) ?
    C10 N2 C6 . . 119.7(2) ?
    C10 N2 Cu1 . . 126.0(2) ?
    C6 N2 Cu1 . . 114.28(17) ?
    O3 N3 O1 . . 123.4(3) ?
    O3 N3 O2 . . 119.6(2) ?
    O1 N3 O2 . . 116.9(2) ?
    O6 N4 O4 . . 124.3(3) ?
    O6 N4 O5 . . 119.2(3) ?
    O4 N4 O5 . . 116.5(2) ?
    N3 O1 Cu1 . . 83.43(15) ?
    N3 O2 Cu1 . . 101.85(16) ?
    N4 O4 Cu1 . . 83.75(17) ?
    N4 O5 Cu1 . . 102.68(17) ?
    N1 C1 C2 . . 122.5(2) ?
    N1 C1 H1 . . 118.8 ?
    C2 C1 H1 . . 118.8 ?
    C1 C2 C3 . . 118.7(3) ?
    C1 C2 H2 . . 120.6 ?
    C3 C2 H2 . . 120.6 ?
    C2 C3 C4 . . 119.4(3) ?
    C2 C3 H3 . . 120.3 ?
    C4 C3 H3 . . 120.3 ?
    C5 C4 C3 . . 119.2(2) ?
    C5 C4 H4 . . 120.4 ?
    C3 C4 H4 . . 120.4 ?
    N1 C5 C4 . . 121.0(2) ?
    N1 C5 C6 . . 114.3(2) ?
    C4 C5 C6 . . 124.8(2) ?
    N2 C6 C7 . . 121.0(2) ?
    N2 C6 C5 . . 114.4(2) ?
    C7 C6 C5 . . 124.6(2) ?
    C6 C7 C8 . . 119.3(3) ?
    C6 C7 H7 . . 120.4 ?
    C8 C7 H7 . . 120.4 ?
    C9 C8 C7 . . 119.6(3) ?
    C9 C8 H8 . . 120.2 ?
    C7 C8 H8 . . 120.2 ?
    C8 C9 C10 . . 118.8(3) ?
    C8 C9 H9 . . 120.6 ?
    C10 C9 H9 . . 120.6 ?
    N2 C10 C9 . . 121.6(3) ?
    N2 C10 H10 . . 119.2 ?
    C9 C10 H10 . . 119.2 ?
loop_
    _geom_torsion_atom_site_label_1
    _geom_torsion_atom_site_label_2
    _geom_torsion_atom_site_label_3
    _geom_torsion_atom_site_label_4
    _geom_torsion_site_symmetry_1
    _geom_torsion_site_symmetry_2
    _geom_torsion_site_symmetry_3
    _geom_torsion_site_symmetry_4
    _geom_torsion
    _geom_torsion_publ_flag
    N2 Cu1 N1 C1 . . . . 178.0(2) ?
    O2 Cu1 N1 C1 . . . . 95.5(3) ?
    O5 Cu1 N1 C1 . . . . -18.6(2) ?
    O1 Cu1 N1 C1 . . . . 75.2(2) ?
    O4 Cu1 N1 C1 . . . . -75.8(2) ?
    N2 Cu1 N1 C5 . . . . 0.66(17) ?
    O2 Cu1 N1 C5 . . . . -81.9(3) ?
    O5 Cu1 N1 C5 . . . . 164.07(17) ?
    O1 Cu1 N1 C5 . . . . -102.12(17) ?
    O4 Cu1 N1 C5 . . . . 106.82(17) ?
    N1 Cu1 N2 C10 . . . . 178.3(2) ?
    O2 Cu1 N2 C10 . . . . -18.3(2) ?
    O5 Cu1 N2 C10 . . . . 96.2(4) ?
    O1 Cu1 N2 C10 . . . . -76.3(2) ?
    O4 Cu1 N2 C10 . . . . 75.7(2) ?
    N1 Cu1 N2 C6 . . . . 0.38(18) ?
    O2 Cu1 N2 C6 . . . . 163.80(18) ?
    O5 Cu1 N2 C6 . . . . -81.7(4) ?
    O1 Cu1 N2 C6 . . . . 105.83(18) ?
    O4 Cu1 N2 C6 . . . . -102.22(18) ?
    O3 N3 O1 Cu1 . . . . 176.9(2) ?
    O2 N3 O1 Cu1 . . . . -2.4(2) ?
    N1 Cu1 O1 N3 . . . . 174.92(14) ?
    N2 Cu1 O1 N3 . . . . 88.61(15) ?
    O2 Cu1 O1 N3 . . . . 1.66(14) ?
    O5 Cu1 O1 N3 . . . . -89.22(15) ?
    O4 Cu1 O1 N3 . . . . -49.43(19) ?
    O3 N3 O2 Cu1 . . . . -176.4(2) ?
    O1 N3 O2 Cu1 . . . . 3.0(2) ?
    N1 Cu1 O2 N3 . . . . -24.7(4) ?
    N2 Cu1 O2 N3 . . . . -105.41(15) ?
    O5 Cu1 O2 N3 . . . . 89.75(15) ?
    O1 Cu1 O2 N3 . . . . -1.63(13) ?
    O4 Cu1 O2 N3 . . . . 146.86(15) ?
    O6 N4 O4 Cu1 . . . . 179.4(4) ?
    O5 N4 O4 Cu1 . . . . 0.9(3) ?
    N1 Cu1 O4 N4 . . . . 86.1(2) ?
    N2 Cu1 O4 N4 . . . . 172.5(2) ?
    O2 Cu1 O4 N4 . . . . -91.5(2) ?
    O5 Cu1 O4 N4 . . . . -0.64(19) ?
    O1 Cu1 O4 N4 . . . . -50.3(3) ?
    O6 N4 O5 Cu1 . . . . -179.7(3) ?
    O4 N4 O5 Cu1 . . . . -1.1(3) ?
    N1 Cu1 O5 N4 . . . . -103.1(2) ?
    N2 Cu1 O5 N4 . . . . -22.8(4) ?
    O2 Cu1 O5 N4 . . . . 92.1(2) ?
    O1 Cu1 O5 N4 . . . . 149.85(19) ?
    O4 Cu1 O5 N4 . . . . 0.62(19) ?
    C5 N1 C1 C2 . . . . -0.1(4) ?
    Cu1 N1 C1 C2 . . . . -177.4(2) ?
    N1 C1 C2 C3 . . . . -0.5(4) ?
    C1 C2 C3 C4 . . . . 0.8(4) ?
    C2 C3 C4 C5 . . . . -0.4(4) ?
    C1 N1 C5 C4 . . . . 0.5(3) ?
    Cu1 N1 C5 C4 . . . . 178.04(18) ?
    C1 N1 C5 C6 . . . . -179.0(2) ?
    Cu1 N1 C5 C6 . . . . -1.5(3) ?
    C3 C4 C5 N1 . . . . -0.2(4) ?
    C3 C4 C5 C6 . . . . 179.3(2) ?
    C10 N2 C6 C7 . . . . 0.7(4) ?
    Cu1 N2 C6 C7 . . . . 178.7(2) ?
    C10 N2 C6 C5 . . . . -179.3(2) ?
    Cu1 N2 C6 C5 . . . . -1.3(3) ?
    N1 C5 C6 N2 . . . . 1.8(3) ?
    C4 C5 C6 N2 . . . . -177.7(2) ?
    N1 C5 C6 C7 . . . . -178.2(2) ?
    C4 C5 C6 C7 . . . . 2.3(4) ?
    N2 C6 C7 C8 . . . . -0.9(4) ?
    C5 C6 C7 C8 . . . . 179.1(3) ?
    C6 C7 C8 C9 . . . . 0.3(5) ?
    C7 C8 C9 C10 . . . . 0.6(5) ?
    C6 N2 C10 C9 . . . . 0.2(4) ?
    Cu1 N2 C10 C9 . . . . -177.6(2) ?
    C8 C9 C10 N2 . . . . -0.8(5) ?
loop_
    _geom_hbond_atom_site_label_D
    _geom_hbond_atom_site_label_H
    _geom_hbond_atom_site_label_A
    _geom_hbond_site_symmetry_A
    _geom_hbond_distance_DH
    _geom_hbond_distance_HA
    _geom_hbond_distance_DA
    _geom_hbond_angle_DHA
    C1 H1 O1 3_777 0.93 2.56 3.390(3) 149
    C4 H4 O5 1_455 0.93 2.50 3.422(3) 169
_iucr_refine_instructions_details
;
TITL 1 in P21/c
CELL  0.71073    8.4282   11.1320   16.1400    90.000   121.390    90.000
ZERR  4           0.0017    0.0020    0.0050     0.000     0.020     0.000
LATT 1
SYMM             - X ,    0.50000 + Y ,    0.50000 - Z
SFAC C  H  Cu N  O
UNIT 40 32 4 16 24
L.S. 10
ACTA
BOND $H
FMAP 2
PLAN 20
size 0.30 0.28 0.25
delu 0.001  n4 o4
simu 0.001  n4 o4
CONF
htab c4 o5_$2
htab c1 o1_$1
eqiv $2  x-1, y, z
eqiv $1  2-x, 2-y, 2-z
htab
WGHT    0.050000    0.354800
FVAR       0.31786
CU1   3    0.854763    0.756820    1.006452    11.00000    0.03299    0.04307 =
         0.04615   -0.00080    0.02050   -0.00251
N1    4    0.630226    0.856401    0.934956    11.00000    0.03583    0.04233 =
         0.03648    0.00138    0.01877   -0.00152
N2    4    0.709221    0.680477    1.055830    11.00000    0.04103    0.04371 =
         0.04311    0.00183    0.02060   -0.00257
N3    4    1.175996    0.782177    1.163291    11.00000    0.04023    0.05233 =
         0.04182   -0.00108    0.01990   -0.00586
N4    4    0.921611    0.708566    0.869224    11.00000    0.07209    0.07269 =
         0.06187   -0.02366    0.03996   -0.02654
O1    5    1.082528    0.876418    1.140476    11.00000    0.05534    0.04467 =
         0.05725   -0.00354    0.02236    0.00111
O2    5    1.098184    0.689775    1.109383    11.00000    0.03858    0.04470 =
         0.05923   -0.00857    0.01671   -0.00144
O3    5    1.335270    0.774667    1.232632    11.00000    0.04282    0.07760 =
         0.05099    0.00205    0.00774   -0.00535
O4    5    0.843159    0.624149    0.883302    11.00000    0.07941    0.07376 =
         0.06721   -0.02193    0.03655   -0.03132
O5    5    0.958103    0.802256    0.923966    11.00000    0.04883    0.05576 =
         0.06267   -0.01343    0.03641   -0.01107
O6    5    0.968250    0.707567    0.809905    11.00000    0.10721    0.11886 =
         0.07998   -0.03972    0.06890   -0.03501
C1    1    0.606153    0.948015    0.875844    11.00000    0.04904    0.04906 =
         0.04315    0.00329    0.02657   -0.00570
AFIX  43
H1    2    0.700685    0.966228    0.864318    11.00000   -1.20000
AFIX   0
C2    1    0.447055    1.016168    0.831547    11.00000    0.05905    0.04603 =
         0.04015    0.00788    0.02340    0.00193
AFIX  43
H2    2    0.434476    1.079774    0.791192    11.00000   -1.20000
AFIX   0
C3    1    0.306664    0.988577    0.847991    11.00000    0.04491    0.04768 =
         0.04556   -0.00015    0.01519    0.00489
AFIX  43
H3    2    0.197008    1.032812    0.818167    11.00000   -1.20000
AFIX   0
C4    1    0.330149    0.894316    0.909373    11.00000    0.03687    0.04869 =
         0.04398   -0.00142    0.01977   -0.00258
AFIX  43
H4    2    0.236863    0.874907    0.921574    11.00000   -1.20000
AFIX   0
C5    1    0.494006    0.829375    0.952323    11.00000    0.03431    0.04200 =
         0.03136   -0.00531    0.01579   -0.00633
C6    1    0.537955    0.727699    1.020060    11.00000    0.03884    0.03931 =
         0.03422   -0.00126    0.01852   -0.00460
C7    1    0.418465    0.682075    1.046443    11.00000    0.04633    0.05501 =
         0.05142    0.00223    0.02930   -0.00561
AFIX  43
H7    2    0.301481    0.715889    1.022168    11.00000   -1.20000
AFIX   0
C8    1    0.474354    0.585664    1.109279    11.00000    0.07015    0.05949 =
         0.05803    0.00747    0.04210   -0.00724
AFIX  43
H8    2    0.394964    0.553777    1.127486    11.00000   -1.20000
AFIX   0
C9    1    0.647866    0.537054    1.144786    11.00000    0.08084    0.05580 =
         0.05315    0.01695    0.03469   -0.00185
AFIX  43
H9    2    0.687001    0.471612    1.186712    11.00000   -1.20000
AFIX   0
C10   1    0.763533    0.587321    1.116982    11.00000    0.05711    0.05170 =
         0.05188    0.01204    0.02387    0.00592
AFIX  43
H10   2    0.881795    0.555498    1.141445    11.00000   -1.20000
HKLF 4 1  1.0000  0.0000  0.0000  0.0000 -1.0000  0.0000 -1.0000  0.0000 -1.0000
REM  1 in P21/c
REM R1 =  0.0353 for   2237 Fo > 4sig(Fo)  and  0.0509 for all   2955 data
REM    190 parameters refined using      7 restraints
END
WGHT      0.0500      0.2794
REM Highest difference peak  0.443,  deepest hole -0.449,  1-sigma level  0.061
Q1    1   0.7594  0.6635  0.8611  11.00000  0.05    0.42
Q2    1   1.0219  0.7550  1.0813  11.00000  0.05    0.35
Q3    1   0.9281  0.6041  0.9275  11.00000  0.05    0.35
Q4    1   0.5582  0.8329  0.9366  11.00000  0.05    0.29
Q5    1   0.5145  0.7717  0.9799  11.00000  0.05    0.29
Q6    1   0.6700  0.7619  0.9255  11.00000  0.05    0.28
Q7    1   0.7052  0.8177  0.9652  11.00000  0.05    0.27
Q8    1   0.5004  0.7192  1.0502  11.00000  0.05    0.26
Q9    1   0.7986  0.6812  1.0567  11.00000  0.05    0.25
Q10   1   0.7654  0.7570  1.0166  11.00000  0.05    0.25
Q11   1   0.7359  0.6358  1.0769  11.00000  0.05    0.24
Q12   1   0.7780  0.6520  0.9894  11.00000  0.05    0.22
Q13   1   0.6192  0.7139  1.0474  11.00000  0.05    0.22
Q14   1   0.3924  0.9944  0.8515  11.00000  0.05    0.20
Q15   1   0.7779  0.6608  0.9492  11.00000  0.05    0.19
Q16   1   0.5609  0.5447  1.1132  11.00000  0.05    0.19
Q17   1   0.7019  0.7046  0.9690  11.00000  0.05    0.19
Q18   1   0.9577  0.7561  0.9988  11.00000  0.05    0.18
Q19   1   0.8089  0.7534  0.9119  11.00000  0.05    0.18
Q20   1   0.8556  0.8447  1.0809  11.00000  0.05    0.18
;
data_new_global_publ_block
_journal_date_recd_electronic     2013-10-06
_journal_date_accepted     2013-10-14
_journal_name_full     'Acta Crystallographica, Section E'
_journal_year     2013
_journal_volume     69
_journal_issue     11
_journal_page_first     m609
_journal_page_last     m609
_journal_paper_category     QM
_journal_paper_doi     10.1107/S1600536813028201
_journal_coeditor_code     XU5745
_publ_contact_author_name     'Jun-Feng Kou'
_publ_contact_author_address
;
College of Chemistry and Chemical Engineering
Yunnan Normal University
Kunming 650500
People's Republic of China
;
_publ_contact_author_email     'kjf416@163.com'
_publ_contact_author_fax     '+86-871-5941088'
_publ_contact_author_phone     '+86-871-5941087'
_publ_section_title
;\
(2,2'-Bipyridine-\k^2^<i>N</i>,<i>N</i>')bis(nitrato-\k^2^<i>O</i>,<i>O</i>')\
copper(II)
;
loop_
    _publ_author_name
    _publ_author_footnote
    _publ_author_address
    'Liu, Feng-Yi' .
;
College of Chemistry and Chemical Engineering
Yunnan Normal University
Kunming 650500
People's Republic of China
;
    'Zhang, Ming-Hui' .
;
College of Chemistry and Chemical Engineering
Yunnan Normal University
Kunming 650500
People's Republic of China
;
    'Kou, Jun-Feng' .
;
College of Chemistry and Chemical Engineering
Yunnan Normal University
Kunming 650500
People's Republic of China
;
