# Supplementary material for: (2,2′-Bi­pyridine-κ2 N,N′)bis­(nitrato-κ2 O,O′)copper(II)
Source: Acta Crystallogr Sect E Struct Rep Online. 2013 Oct 19;69(Pt 11):m609. doi: 10.1107/S1600536813028201 (PMC3884263; doi:10.1107/S1600536813028201)
Supplement: Supplementary file 2 [file e-69-0m609-Isup2.hkl]

# 
# h,k,l, Fc-squared, Fo-squared, sigma(Fo-squared) and status flag 
# 
data_I
_shelx_title ' 1 in P21/c' 
_shelx_refln_list_code          4 
_shelx_F_calc_maximum      198.26 
_exptl_crystal_F_000       692.00 
_reflns_d_resolution_high  0.7702 
 
loop_ 
 _symmetry_equiv_pos_as_xyz 
 'x, y, z' 
 '-x, y+1/2, -z+1/2' 
 '-x, -y, -z' 
 'x, -y-1/2, z-1/2' 
 
_cell_length_a     8.4282 
_cell_length_b    11.1320 
_cell_length_c    16.1400 
_cell_angle_alpha  90.000 
_cell_angle_beta  121.390 
_cell_angle_gamma  90.000 
 
_shelx_F_squared_multiplier     1.000 
 
loop_ 
 _refln_index_h 
 _refln_index_k 
 _refln_index_l 
 _refln_F_squared_calc 
 _refln_F_squared_meas 
 _refln_F_squared_sigma 
 _refln_observed_status 
   2   0   0      316.65      345.28     13.05 o 
   3   0   0     2209.71     1988.57     38.24 o 
   4   0   0     6700.67     6143.47    132.71 o 
   5   0   0     1051.75     1111.17     37.52 o 
   6   0   0     1248.43     1072.30     60.62 o 
   7   0   0      466.25      417.98     49.49 o 
   8   0   0       37.51       38.80     13.50 o 
   9   0   0       41.68       44.55     16.50 o 
   1   1   0     7649.80     7585.86     95.10 o 
   2   1   0    10199.68     9740.19    141.62 o 
   3   1   0     1180.28     1101.24     17.18 o 
   4   1   0      736.75      687.02     14.89 o 
   5   1   0      969.71      786.10     18.04 o 
   6   1   0      445.57      395.25     15.21 o 
   7   1   0       20.34       13.00      7.53 o 
   8   1   0      728.96      647.79     25.18 o 
   9   1   0      492.92      424.03     24.23 o 
   0   2   0    39308.66    40819.00    943.14 o 
   1   2   0    20827.62    19653.54    365.29 o 
   2   2   0      359.35      394.66      8.45 o 
   3   2   0     5017.87     4808.00     67.34 o 
   4   2   0     3041.90     2739.71     42.86 o 
   5   2   0      256.66      281.24     11.96 o 
   6   2   0      986.38      953.00     23.90 o 
   7   2   0      598.98      573.55     21.45 o 
   8   2   0       76.33       81.47     12.06 o 
   9   2   0       51.93       39.31     11.85 o 
   1   3   0      808.76      771.59      9.89 o 
   2   3   0    10528.07    10043.89    150.80 o 
   3   3   0     2230.20     2153.17     31.79 o 
   4   3   0       13.40       18.39      4.86 o 
   5   3   0      391.67      385.14     18.82 o 
   6   3   0     1259.40     1247.78     29.84 o 
   7   3   0      133.69      137.93     12.50 o 
   8   3   0      221.70      225.72     15.13 o 
   9   3   0      208.45      195.46     17.17 o 
   0   4   0     9218.29     9079.52    146.91 o 
   1   4   0     1318.53     1197.79     13.81 o 
   2   4   0      164.40      152.98      5.57 o 
   3   4   0     2150.01     2086.68     32.72 o 
   4   4   0     1709.18     1646.01     29.06 o 
   5   4   0       37.85       46.39      8.67 o 
   6   4   0      770.61      794.67     22.80 o 
   7   4   0     1002.87      998.40     27.56 o 
   8   4   0       13.37       22.95      9.96 o 
   1   5   0     2706.76     2610.58     30.09 o 
   2   5   0     5156.13     4892.93     73.40 o 
   3   5   0     2793.46     2882.39     39.45 o 
   4   5   0      742.46      783.16     19.97 o 
   5   5   0      447.82      473.58     15.15 o 
   6   5   0      715.12      694.16     21.98 o 
   7   5   0        9.83        7.46      6.91 o 
   8   5   0      116.04       93.89     14.14 o 
   0   6   0     2077.66     1881.56     27.54 o 
   1   6   0     1470.38     1525.74     19.01 o 
   2   6   0      571.61      547.37      8.70 o 
   3   6   0     3144.83     2994.95     42.98 o 
   4   6   0     1447.10     1417.89     25.37 o 
   5   6   0        0.19        4.77      4.86 o 
   6   6   0      472.76      469.56     23.71 o 
   7   6   0      316.46      327.19     16.78 o 
   8   6   0       86.04       57.86     11.34 o 
   1   7   0      752.90      683.14     12.79 o 
   2   7   0     4324.84     4298.38     60.80 o 
   3   7   0      247.75      261.54      7.70 o 
   4   7   0     1151.56     1099.00     21.94 o 
   5   7   0      836.86      846.49     21.28 o 
   6   7   0      552.80      534.17     19.28 o 
   7   7   0       21.91       13.36      7.35 o 
   8   7   0      117.00       72.23     19.22 o 
   0   8   0     1139.30     1071.86     17.11 o 
   1   8   0      495.75      495.79      9.35 o 
   2   8   0      470.70      454.26     10.59 o 
   3   8   0     1294.35     1292.49     22.09 o 
   4   8   0     1156.28     1147.02     19.67 o 
   5   8   0       18.23       16.50      6.41 o 
   6   8   0      386.07      363.37     14.47 o 
   7   8   0      212.23      219.05     13.63 o 
   1   9   0      961.02      962.39     15.82 o 
   2   9   0      468.64      443.84     14.67 o 
   3   9   0      534.55      532.28     12.62 o 
   4   9   0      664.89      669.57     16.01 o 
   5   9   0      848.03      840.95     19.95 o 
   6   9   0      209.46      188.89     23.44 o 
   7   9   0        0.53        0.91      6.33 o 
   0  10   0      127.01      129.31      6.62 o 
   1  10   0       13.53       12.43      3.82 o 
   2  10   0       79.98       88.16      6.24 o 
   3  10   0      505.53      512.98     13.10 o 
   4  10   0      485.92      476.82     13.83 o 
   5  10   0       18.42       14.09      5.81 o 
   6  10   0      106.13      112.41     15.01 o 
   1  11   0      546.28      571.80     14.84 o 
   2  11   0      321.03      312.85     12.25 o 
   3  11   0       22.17       17.44      5.40 o 
   4  11   0       11.78       16.95      6.26 o 
   5  11   0      333.70      319.32     13.24 o 
   6  11   0       66.51       52.69     18.52 o 
   0  12   0      139.23      161.98     12.94 o 
   1  12   0        1.37        1.87      3.41 o 
   2  12   0       27.64       26.40      5.36 o 
   3  12   0      268.75      253.02     10.40 o 
   4  12   0        8.34        7.94      5.36 o 
   5  12   0       28.18       17.60      7.46 o 
   1  13   0       81.77       69.56      6.53 o 
   2  13   0      258.25      272.27     10.72 o 
   3  13   0        0.31        2.56      4.94 o 
   4  13   0       24.74        7.49     10.92 o 
   0  14   0      125.79      147.16     17.42 o 
   1  14   0       21.79       34.11      9.09 o 
   2  14   0        3.22       18.87      8.74 o 
  -9   1   1        0.65        1.23      8.26 o 
  -8   1   1        0.07        8.22      7.19 o 
  -7   1   1      144.75      141.02     10.88 o 
  -6   1   1      387.01      416.60     18.05 o 
  -5   1   1       13.22       11.46      4.86 o 
  -4   1   1        2.61        2.07      3.11 o 
  -3   1   1      377.46      371.80      9.04 o 
  -2   1   1       23.94       48.71      6.55 o 
  -1   1   1      105.73       94.82      1.84 o 
   1   1   1      541.89      529.40      9.54 o 
   2   1   1      213.26      205.90      6.94 o 
   3   1   1      434.50      438.28      9.81 o 
   4   1   1      311.68      307.27      9.85 o 
   5   1   1       11.57       21.56      6.08 o 
   6   1   1       44.29       35.84      8.13 o 
   7   1   1       12.87       16.37      7.44 o 
   8   1   1        1.33       14.30      9.10 o 
   9   1   1        8.02       20.53     11.24 o 
  -9   2   1        4.76        8.09     10.17 o 
  -8   2   1        0.19        6.61      6.95 o 
  -7   2   1       18.55       19.96      8.84 o 
  -6   2   1      109.43       92.31     11.98 o 
  -5   2   1        0.10       -5.00      5.00 o 
  -4   2   1      411.66      449.84     11.17 o 
  -3   2   1      528.81      561.10     10.49 o 
  -2   2   1      345.33      317.51      6.41 o 
  -1   2   1     1062.85      988.68     14.96 o 
   0   2   1      281.58      290.59      4.28 o 
   1   2   1     8536.99     8141.88    134.32 o 
   2   2   1     1034.37     1014.28     19.21 o 
   3   2   1     2071.87     2097.97     31.47 o 
   4   2   1       53.46       94.48      6.60 o 
   5   2   1       13.55       25.47      7.07 o 
   6   2   1       23.26       26.92      7.59 o 
   7   2   1       68.12       48.73      9.06 o 
   8   2   1       50.63       59.46     11.91 o 
  -9   3   1       26.91       10.70      9.13 o 
  -8   3   1       73.15       89.33     13.04 o 
  -7   3   1       20.92       14.60      8.09 o 
  -6   3   1      234.96      262.39     13.53 o 
  -5   3   1       69.21       65.63      6.85 o 
  -4   3   1        2.89        7.27      3.91 o 
  -3   3   1      174.99      175.26      5.84 o 
  -2   3   1       68.39       64.32      3.25 o 
  -1   3   1      343.31      333.16      4.30 o 
   0   3   1      243.09      221.58      4.12 o 
   1   3   1       26.77       18.32      2.64 o 
   2   3   1      839.81      885.60     19.86 o 
   3   3   1       75.17       74.17      5.02 o 
   4   3   1       58.00       75.87      6.90 o 
   5   3   1        8.83       18.09      6.04 o 
   6   3   1      306.59      351.51     14.73 o 
   7   3   1      282.69      274.82     16.06 o 
   8   3   1       33.12       27.50     10.82 o 
  -9   4   1        3.74       11.53      9.22 o 
  -8   4   1        0.49        4.22      6.76 o 
  -7   4   1       53.22       49.87     10.23 o 
  -6   4   1      198.37      172.03     11.53 o 
  -5   4   1        5.42       11.17      6.05 o 
  -4   4   1       37.15       46.09      5.21 o 
  -3   4   1     1094.96     1199.05     16.68 o 
  -2   4   1       88.96       71.72      3.29 o 
  -1   4   1      284.09      261.30      4.51 o 
   0   4   1     1501.88     1523.11     12.97 o 
   1   4   1      429.54      441.63      6.02 o 
   2   4   1     1223.62     1238.34     33.60 o 
   3   4   1       28.77       32.41      4.77 o 
   4   4   1       57.41       60.42      6.38 o 
   5   4   1      275.35      261.73     15.49 o 
   6   4   1       12.24       26.47      8.01 o 
   7   4   1        4.76        5.99      7.25 o 
   8   4   1        8.09       14.52      8.98 o 
  -9   5   1        8.86        8.75      9.75 o 
  -8   5   1       42.46       38.07     12.84 o 
  -7   5   1      211.02      229.40     17.70 o 
  -6   5   1      337.80      319.76     15.66 o 
  -5   5   1       45.23       48.41      8.67 o 
  -4   5   1        2.68        3.85      3.78 o 
  -3   5   1     2721.03     2743.45     36.94 o 
  -2   5   1      497.70      469.35      7.04 o 
  -1   5   1      121.56      125.02      3.18 o 
   0   5   1        1.85        2.77      1.29 o 
   1   5   1       29.31       56.21      3.07 o 
   2   5   1      151.05      173.91      5.64 o 
   3   5   1      209.51      196.30      8.04 o 
   4   5   1      191.62      204.62     15.51 o 
   5   5   1      511.82      505.84     16.99 o 
   6   5   1      162.18      171.60     11.90 o 
   7   5   1       15.68       17.28      7.93 o 
   8   5   1        1.38        0.19      6.68 o 
  -8   6   1       11.46        3.95      7.50 o 
  -7   6   1        5.09       10.58      6.77 o 
  -6   6   1       38.27       27.60      6.36 o 
  -5   6   1        0.69       -0.08      5.60 o 
  -4   6   1        8.78       14.02      5.21 o 
  -3   6   1      472.02      439.69      9.70 o 
  -2   6   1      813.80      807.66     12.36 o 
  -1   6   1      181.32      183.38      4.82 o 
   0   6   1       12.50       16.21      1.84 o 
   1   6   1      672.97      645.91     10.51 o 
   2   6   1     1300.60     1346.88     17.16 o 
   3   6   1      219.57      228.62      8.47 o 
   4   6   1       71.05       56.03      6.98 o 
   5   6   1       96.38       87.84     10.44 o 
   6   6   1       93.94       83.01     10.84 o 
   7   6   1        0.03       -3.35      7.31 o 
   8   6   1       35.88       31.79     12.31 o 
  -8   7   1        3.30        5.52      7.56 o 
  -7   7   1      298.74      279.70     17.69 o 
  -6   7   1      118.80      149.81      9.99 o 
  -5   7   1       32.67       30.09      5.87 o 
  -4   7   1      363.29      362.53     10.99 o 
  -3   7   1      721.91      759.51     11.92 o 
  -2   7   1      758.83      818.69     17.01 o 
  -1   7   1     1675.68     1825.03     22.10 o 
   0   7   1      144.14      175.75      4.43 o 
   1   7   1       72.66       74.64      4.80 o 
   2   7   1        5.56       13.98      3.65 o 
   3   7   1        0.89        5.83      4.04 o 
   4   7   1        0.59        5.46      5.27 o 
   5   7   1      217.29      204.31     10.17 o 
   6   7   1      116.70      132.51     12.64 o 
   7   7   1        6.96        5.38      6.59 o 
  -8   8   1       44.18       18.42     10.95 o 
  -7   8   1        2.98        4.72      8.37 o 
  -6   8   1        4.36        0.01      4.30 o 
  -5   8   1       86.75      112.12      9.50 o 
  -4   8   1      142.26      168.01      8.09 o 
  -3   8   1       20.05       21.24      3.95 o 
  -2   8   1      155.51      152.39      5.54 o 
  -1   8   1       22.82       19.78      3.14 o 
   0   8   1      280.81      303.50      6.76 o 
   1   8   1        6.40        5.90      4.80 o 
   2   8   1      416.62      406.66      9.59 o 
   3   8   1      101.03       97.89      5.65 o 
   4   8   1       80.38       71.24      7.13 o 
   5   8   1       32.15       34.76      6.67 o 
   6   8   1       70.48       51.08     17.61 o 
   7   8   1        9.02       -1.20      6.07 o 
  -7   9   1       94.97       55.47     29.45 o 
  -6   9   1       58.24       56.36     17.24 o 
  -5   9   1        0.22        0.75      4.12 o 
  -4   9   1      175.91      190.94      8.16 o 
  -3   9   1        6.72       14.46      4.83 o 
  -2   9   1       55.71       67.37      8.71 o 
  -1   9   1      153.00      174.10      6.82 o 
   0   9   1      320.43      343.35      9.37 o 
   1   9   1      308.72      302.08      8.92 o 
   2   9   1      439.49      460.16     12.53 o 
   3   9   1        7.27        5.78      4.18 o 
   4   9   1       59.60       59.74      6.13 o 
   5   9   1        0.57        0.82      3.93 o 
   6   9   1        8.40        8.48      8.29 o 
   7   9   1       45.60       17.43     11.55 o 
  -7  10   1        2.67        9.11     26.13 o 
  -6  10   1       13.49        7.68      5.63 o 
  -5  10   1      122.34      111.05      9.46 o 
  -4  10   1       34.59       39.18      5.69 o 
  -3  10   1      277.58      272.81      9.00 o 
  -2  10   1       68.53       77.85      5.93 o 
  -1  10   1       84.49       87.89      6.52 o 
   0  10   1      410.66      421.13     11.24 o 
   1  10   1        1.81        8.08      4.09 o 
   2  10   1        6.79        9.77      4.63 o 
   3  10   1        0.60       -3.04      3.89 o 
   4  10   1        1.94        2.85      4.84 o 
   5  10   1       17.61       15.03      6.26 o 
   6  10   1        1.61        2.46      4.56 o 
  -6  11   1        1.01       -5.33      6.32 o 
  -5  11   1        0.19       -1.75      5.32 o 
  -4  11   1      100.92      105.43      9.29 o 
  -3  11   1        5.70        8.65      5.35 o 
  -2  11   1      190.17      197.76      8.24 o 
  -1  11   1      244.79      273.67      8.34 o 
   0  11   1      329.98      360.55     10.41 o 
   1  11   1        3.09        4.76      4.53 o 
   2  11   1        0.85        8.54      3.99 o 
   3  11   1      146.19      150.13      9.67 o 
   4  11   1      140.23      146.07     10.58 o 
   5  11   1       25.42       15.43      8.61 o 
  -5  12   1      239.34      217.40     16.58 o 
  -4  12   1        1.50       -0.76      4.06 o 
  -3  12   1        3.42        0.70      4.60 o 
  -2  12   1        6.83        3.39      3.73 o 
  -1  12   1      201.45      209.82      9.45 o 
   0  12   1       38.76       36.86      5.46 o 
   1  12   1       53.31       53.08      7.96 o 
   2  12   1       46.07       45.13      6.14 o 
   3  12   1       19.49       18.51      7.93 o 
   4  12   1        5.13        5.05      4.79 o 
  -4  13   1      100.58       66.41     18.02 o 
  -3  13   1       33.78       31.98      8.97 o 
  -2  13   1       20.46        5.37      4.11 o 
  -1  13   1       32.22       34.87      9.20 o 
   0  13   1       78.35       82.61      9.97 o 
   1  13   1       19.21       20.35      5.09 o 
   2  13   1       38.08       32.68      6.48 o 
   3  13   1       12.71        8.49      6.19 o 
  -2  14   1       68.08       65.44      9.68 o 
  -1  14   1        4.07        1.41      4.96 o 
   0  14   1        0.00        8.10      6.46 o 
   1  14   1       17.74       18.82      5.26 o 
  -9   0   2      203.45      232.65     35.09 o 
  -8   0   2      418.47      402.85     30.34 o 
  -7   0   2      810.25      786.59     41.67 o 
  -6   0   2     2408.94     2441.57     62.39 o 
  -5   0   2       67.07       50.60      9.61 o 
  -4   0   2     1832.04     1506.25     39.09 o 
  -3   0   2      325.36      396.08     10.55 o 
  -2   0   2    12882.60    13198.06    281.71 o 
   1   0   2      177.76      264.84     37.61 o 
   2   0   2     6776.87     6748.53    171.18 o 
   3   0   2    26103.38    26897.48    753.63 o 
   4   0   2     2058.27     1949.92     65.72 o 
   5   0   2      221.76      272.57     23.61 o 
   6   0   2       16.27        0.04     18.06 o 
   7   0   2     1024.05      998.50     50.28 o 
   8   0   2      166.24      170.75     20.72 o 
  -9   1   2      599.75      567.08     34.47 o 
  -8   1   2      330.31      346.20     18.67 o 
  -7   1   2      446.13      502.50     18.66 o 
  -6   1   2     1880.45     1690.81     34.57 o 
  -5   1   2     6961.42     6533.62    106.75 o 
  -4   1   2     1271.34     1170.38     18.33 o 
  -3   1   2      297.62      373.29      7.22 o 
  -2   1   2     1388.79     1189.19     14.43 o 
  -1   1   2    12129.07    11989.98    195.47 o 
   0   1   2      166.83      154.32      3.03 o 
   1   1   2    18470.77    18130.81    304.22 o 
   2   1   2     8862.75     8176.04    121.48 o 
   3   1   2     2867.92     2833.61     44.31 o 
   4   1   2       96.44      106.55      7.34 o 
   5   1   2     1653.86     1655.41     32.92 o 
   6   1   2      324.91      382.17     22.54 o 
   7   1   2       19.83       12.66      8.84 o 
   8   1   2      263.31      244.29     17.58 o 
  -9   2   2      155.76      174.94     14.63 o 
  -8   2   2       75.79       70.04     15.86 o 
  -7   2   2     2161.41     2120.30     45.18 o 
  -6   2   2      973.25      970.46     25.68 o 
  -5   2   2       54.12       55.88      6.10 o 
  -4   2   2      448.39      326.42      9.11 o 
  -3   2   2     3924.85     3690.81     49.28 o 
  -2   2   2      920.00      870.10     10.20 o 
  -1   2   2     8484.32     8426.77    143.02 o 
   0   2   2    19559.78    19996.86    333.10 o 
   1   2   2     2084.56     2170.22     35.51 o 
   2   2   2      328.40      301.95      9.36 o 
   3   2   2     9287.63     9402.28    154.39 o 
   4   2   2     3069.51     2997.55     50.30 o 
   5   2   2      260.76      273.24     12.59 o 
   6   2   2      138.59      143.80     11.94 o 
   7   2   2      514.92      505.38     19.85 o 
   8   2   2      169.26      175.62     18.10 o 
  -9   3   2      298.08      309.34     22.21 o 
  -8   3   2      256.35      296.82     15.85 o 
  -7   3   2      642.39      660.05     20.05 o 
  -6   3   2      416.10      400.06     14.48 o 
  -5   3   2     2516.40     2337.69     40.11 o 
  -4   3   2     4708.39     4636.35     69.75 o 
  -3   3   2      456.18      454.83      8.70 o 
  -2   3   2      108.93       66.79      3.56 o 
  -1   3   2     5672.37     5449.02     88.92 o 
   0   3   2        0.15       -0.70      1.31 o 
   1   3   2    12272.22    11819.72    246.04 o 
   2   3   2     8372.20     7806.73    160.28 o 
   3   3   2      854.13      737.75     14.17 o 
   4   3   2        3.15       15.99      5.14 o 
   5   3   2     2135.95     2107.76     41.12 o 
   6   3   2     1385.37     1437.13     40.07 o 
   7   3   2       26.84       36.51      9.12 o 
   8   3   2      135.80      100.90     14.46 o 
  -9   4   2       57.55       48.01     12.31 o 
  -8   4   2      144.54      174.48     13.04 o 
  -7   4   2     1123.51     1084.48     28.64 o 
  -6   4   2      775.06      795.27     21.68 o 
  -5   4   2        0.60        6.91      4.76 o 
  -4   4   2     1234.05     1091.57     18.50 o 
  -3   4   2    12259.86    12324.31    182.13 o 
  -2   4   2       12.87        7.01      2.06 o 
  -1   4   2     2318.58     2229.32     31.04 o 
   0   4   2     1225.33     1121.05     15.47 o 
   1   4   2     6581.58     6465.50     89.63 o 
   2   4   2        0.79        6.67      3.38 o 
   3   4   2     2289.07     2160.59     44.53 o 
   4   4   2     1337.30     1320.50     25.46 o 
   5   4   2       74.04       64.53     10.45 o 
   6   4   2       35.98       48.46     11.27 o 
   7   4   2      558.61      528.27     22.61 o 
   8   4   2       83.43       87.46     13.88 o 
  -9   5   2      186.34      213.01     16.22 o 
  -8   5   2      304.13      322.80     15.59 o 
  -7   5   2       21.74       29.45      7.08 o 
  -6   5   2      134.18      142.63      8.88 o 
  -5   5   2     1126.91     1072.42     20.99 o 
  -4   5   2     1118.22     1111.30     18.09 o 
  -3   5   2       20.74       13.21      3.88 o 
  -2   5   2     2887.55     2665.03     34.24 o 
  -1   5   2     1362.91     1240.98     13.29 o 
   0   5   2      681.04      724.05     11.59 o 
   1   5   2     5056.09     5027.47     57.63 o 
   2   5   2     3795.77     3735.16     55.02 o 
   3   5   2     1170.09     1162.35     24.37 o 
   4   5   2      738.75      729.77     20.72 o 
   5   5   2     1477.67     1515.14     32.41 o 
   6   5   2     1253.30     1225.97     34.87 o 
   7   5   2       78.54       68.16     11.45 o 
   8   5   2       56.23       44.90     12.70 o 
  -8   6   2       87.23       99.77     16.59 o 
  -7   6   2     1024.16     1025.76     27.44 o 
  -6   6   2      154.50      176.41     10.38 o 
  -5   6   2        6.91       12.07      4.84 o 
  -4   6   2     1427.74     1392.42     23.51 o 
  -3   6   2     3844.23     3643.62     43.53 o 
  -2   6   2      871.05      862.52     10.82 o 
  -1   6   2     1441.34     1440.98     14.38 o 
   0   6   2     1729.98     1677.57     19.54 o 
   1   6   2     1907.10     2002.47     25.06 o 
   2   6   2        9.52       17.28      3.68 o 
   3   6   2     1788.97     1826.16     35.96 o 
   4   6   2      774.47      776.91     22.10 o 
   5   6   2       20.40       11.36      5.99 o 
   6   6   2      426.63      433.47     20.02 o 
   7   6   2      241.35      239.27     16.85 o 
  -8   7   2      139.36      151.47     13.16 o 
  -7   7   2       10.07        9.86      6.40 o 
  -6   7   2      419.15      398.85     18.45 o 
  -5   7   2      730.98      742.27     17.77 o 
  -4   7   2      311.76      307.85      9.95 o 
  -3   7   2      678.34      642.48     11.83 o 
  -2   7   2     3498.94     3429.35     44.83 o 
  -1   7   2     2400.03     2313.87     25.13 o 
   0   7   2        8.40       12.46      2.89 o 
   1   7   2      999.43      976.92     15.09 o 
   2   7   2      806.41      843.57     14.31 o 
   3   7   2      800.18      851.45     17.26 o 
   4   7   2     1215.79     1221.10     24.27 o 
   5   7   2      772.43      783.29     29.56 o 
   6   7   2      212.91      215.96     14.68 o 
   7   7   2       17.65        7.29      7.46 o 
  -8   8   2       82.32       64.63     12.02 o 
  -7   8   2      208.76      230.12     13.90 o 
  -6   8   2      359.82      375.98     15.95 o 
  -5   8   2       10.12        9.33      5.54 o 
  -4   8   2     1124.45     1121.95     18.86 o 
  -3   8   2     2398.73     2335.61     34.75 o 
  -2   8   2       77.14       69.37      8.87 o 
  -1   8   2      579.01      603.05     10.55 o 
   0   8   2      759.00      786.42     13.12 o 
   1   8   2      878.25      934.30     20.12 o 
   2   8   2      208.49      193.89      9.69 o 
   3   8   2      345.43      342.27     11.92 o 
   4   8   2      603.06      605.01     16.12 o 
   5   8   2       12.61       11.18      7.32 o 
   6   8   2      147.09      168.53     12.34 o 
   7   8   2      174.45      162.31     24.29 o 
  -7   9   2        5.86       -3.10      6.49 o 
  -6   9   2      111.94      100.61     15.17 o 
  -5   9   2      632.29      661.14     14.94 o 
  -4   9   2      189.68      195.90      8.80 o 
  -3   9   2      549.32      521.72     12.32 o 
  -2   9   2     1609.49     1683.57     27.61 o 
  -1   9   2     1522.40     1596.93     22.12 o 
   0   9   2       26.82       26.97      3.92 o 
   1   9   2      324.10      313.26      8.59 o 
   2   9   2      158.98      161.69      7.84 o 
   3   9   2      112.90      134.48     12.42 o 
   4   9   2      153.11      152.37     10.14 o 
   5   9   2      402.04      390.19     15.07 o 
   6   9   2      115.38       93.14     27.50 o 
  -7  10   2      115.87       78.09     24.66 o 
  -6  10   2      188.55      206.10     10.30 o 
  -5  10   2       32.30       34.90      5.52 o 
  -4  10   2      440.67      428.61     14.36 o 
  -3  10   2     1194.96     1241.51     28.69 o 
  -2  10   2      589.23      598.27     13.44 o 
  -1  10   2      238.01      251.21      9.38 o 
   0  10   2      707.86      768.85     17.63 o 
   1  10   2       92.27      110.19      6.72 o 
   2  10   2      139.84      147.35      8.17 o 
   3  10   2      162.50      154.83      9.10 o 
   4  10   2      190.88      206.95     11.15 o 
   5  10   2        0.70       -2.07      4.11 o 
   6  10   2       51.03       13.75      6.75 o 
  -6  11   2       36.09       22.08      9.69 o 
  -5  11   2      289.75      292.54     12.24 o 
  -4  11   2       23.82       24.45      5.79 o 
  -3  11   2      131.76      145.37      9.93 o 
  -2  11   2      193.96      219.12      8.50 o 
  -1  11   2      503.82      545.11     12.38 o 
   0  11   2        0.08       -1.07      2.83 o 
   1  11   2      140.51      138.00      7.09 o 
   2  11   2      337.09      360.63     10.89 o 
   3  11   2       15.21       20.21      6.41 o 
   4  11   2       78.60       73.71      7.72 o 
   5  11   2      120.94       76.73     24.21 o 
  -5  12   2       30.78       10.32      7.02 o 
  -4  12   2      144.22      162.44     15.11 o 
  -3  12   2      373.45      380.13     11.80 o 
  -2  12   2      119.03      126.40      8.15 o 
  -1  12   2        3.28        0.72      3.60 o 
   0  12   2      402.73      444.67     11.47 o 
   1  12   2      290.91      307.03     10.62 o 
   2  12   2       11.99        9.11      4.33 o 
   3  12   2      114.66      110.88     11.76 o 
   4  12   2       47.43       42.41      7.73 o 
  -4  13   2       10.55       21.69      9.93 o 
  -3  13   2        0.46        2.66      5.81 o 
  -2  13   2      220.24      236.64     11.92 o 
  -1  13   2       49.23       53.76      8.88 o 
   0  13   2       28.94       23.51      6.44 o 
   1  13   2       94.76       85.65      8.31 o 
   2  13   2      132.75      136.76     10.99 o 
   3  13   2        1.86       -2.35      5.93 o 
  -2  14   2        2.09        3.89      5.46 o 
  -1  14   2        2.32        2.09      5.28 o 
   0  14   2      155.22      161.53     11.45 o 
   1  14   2       73.77       53.05      7.55 o 
 -10   1   3       23.85       23.63     12.83 o 
  -9   1   3        1.11        5.76      8.00 o 
  -8   1   3      180.69      182.21     14.98 o 
  -7   1   3      235.68      243.28     14.43 o 
  -6   1   3      654.83      613.53     19.69 o 
  -5   1   3      168.81      159.11      7.50 o 
  -4   1   3       39.71       41.41      4.03 o 
  -3   1   3      117.89      106.47      4.02 o 
  -2   1   3      309.31      326.44      6.97 o 
  -1   1   3     1073.77     1035.58      8.70 o 
   0   1   3      113.17      116.77     17.21 o 
   1   1   3      267.84      233.22      6.33 o 
   2   1   3       90.08       87.84      5.02 o 
   3   1   3       56.53       55.03      5.42 o 
   4   1   3        5.60       -1.97      4.83 o 
   5   1   3        5.72        9.58      8.40 o 
   6   1   3       12.51       17.01      7.54 o 
   7   1   3        1.31       -6.30      7.22 o 
   8   1   3       10.62       20.01     11.53 o 
  -9   2   3        0.06       -1.61      7.80 o 
  -8   2   3        0.15       -1.56      5.63 o 
  -7   2   3       78.66       67.48      9.26 o 
  -6   2   3       45.74       35.16      6.78 o 
  -5   2   3       17.29       15.79      4.84 o 
  -4   2   3        0.79        1.65      3.11 o 
  -3   2   3      506.76      504.88      7.51 o 
  -2   2   3     1124.67     1055.40     10.82 o 
  -1   2   3    14418.05    14552.67    210.69 o 
   0   2   3    13212.27    13867.45    244.86 o 
   1   2   3      217.35      211.61      5.24 o 
   2   2   3     1204.68     1114.03     23.35 o 
   3   2   3     1360.57     1327.17     23.00 o 
   4   2   3       44.91       63.28      8.30 o 
   5   2   3      136.93      117.01     11.68 o 
   6   2   3       53.13       63.69     10.70 o 
   7   2   3       15.92       15.97      8.22 o 
   8   2   3       13.38        9.96      9.70 o 
  -9   3   3        3.27        4.77      7.22 o 
  -8   3   3      105.18      118.55     11.16 o 
  -7   3   3       43.97       45.21      9.33 o 
  -6   3   3      236.16      206.04     10.61 o 
  -5   3   3       88.94       68.83      9.42 o 
  -4   3   3      471.59      509.95      9.57 o 
  -3   3   3      751.41      810.12     10.85 o 
  -2   3   3      210.93      197.40      4.58 o 
  -1   3   3        6.93        7.56      1.18 o 
   0   3   3     1719.57     1768.36     21.33 o 
   1   3   3      495.25      472.59      8.49 o 
   2   3   3      575.00      586.95     15.69 o 
   3   3   3        5.74       13.92      5.34 o 
   4   3   3       98.79       85.62      8.30 o 
   5   3   3       84.07       75.69      8.91 o 
   6   3   3        0.08        4.47      6.14 o 
   7   3   3        0.61        4.03      9.14 o 
   8   3   3        0.74        7.02      8.45 o 
  -9   4   3        6.19       14.14      7.65 o 
  -8   4   3      113.40      109.47     11.43 o 
  -7   4   3       16.69       15.65      6.60 o 
  -6   4   3       67.44       65.15      7.40 o 
  -5   4   3       35.04       43.40      5.97 o 
  -4   4   3      396.07      459.30     10.48 o 
  -3   4   3       74.75       79.94      5.00 o 
  -2   4   3       62.14       76.16      3.02 o 
  -1   4   3        0.40        7.13      1.54 o 
   0   4   3     1650.12     1877.25     28.17 o 
   1   4   3      897.42      890.76     13.21 o 
   2   4   3      722.19      776.60     14.10 o 
   3   4   3      716.14      710.56     19.28 o 
   4   4   3      191.72      179.75     10.88 o 
   5   4   3      228.44      197.28     11.52 o 
   6   4   3       19.42       27.87      8.65 o 
   7   4   3        6.39       10.49      9.67 o 
   8   4   3       28.80       36.55     12.87 o 
  -9   5   3        1.84        7.03      7.91 o 
  -8   5   3      155.22      180.07     13.44 o 
  -7   5   3       80.23       71.95      8.84 o 
  -6   5   3        2.33        0.90      4.31 o 
  -5   5   3       17.95       29.46      5.13 o 
  -4   5   3      187.29      185.93      6.75 o 
  -3   5   3       17.21       23.34      3.37 o 
  -2   5   3      433.33      428.00      5.76 o 
  -1   5   3     2731.67     2832.91     37.17 o 
   0   5   3        2.68        7.92      3.11 o 
   1   5   3     2657.00     2669.22     32.78 o 
   2   5   3      634.47      639.05     13.21 o 
   3   5   3       73.71       67.78      7.72 o 
   4   5   3      119.94      127.59     10.52 o 
   5   5   3       34.91       48.06     10.46 o 
   6   5   3        0.21       12.59      8.39 o 
   7   5   3      125.27       71.25     16.83 o 
  -9   6   3       13.57       17.93      8.92 o 
  -8   6   3      120.21      126.11     14.07 o 
  -7   6   3       20.84       28.00      8.28 o 
  -6   6   3       20.39       16.39      5.39 o 
  -5   6   3      124.31      137.55      8.46 o 
  -4   6   3        0.63       14.15      4.03 o 
  -3   6   3      123.27      125.95      3.87 o 
  -2   6   3        4.29       11.83      2.19 o 
  -1   6   3       18.05       28.34      2.09 o 
   0   6   3     1905.66     2172.22     31.89 o 
   1   6   3      582.99      622.86     10.31 o 
   2   6   3      455.06      478.62     11.97 o 
   3   6   3        4.31        6.57      4.33 o 
   4   6   3        5.91        8.05      5.19 o 
   5   6   3      230.51      256.38     13.36 o 
   6   6   3        2.16        6.68      8.21 o 
   7   6   3       36.19       18.79     10.35 o 
  -8   7   3       31.94       13.00      7.91 o 
  -7   7   3       98.36       92.73     13.50 o 
  -6   7   3        0.62        2.28      4.91 o 
  -5   7   3        2.54        7.92      4.50 o 
  -4   7   3      151.34      165.04      6.72 o 
  -3   7   3      177.59      187.62      6.48 o 
  -2   7   3      224.29      235.70      6.17 o 
  -1   7   3      399.22      442.01      7.65 o 
   0   7   3      499.27      530.66      9.47 o 
   1   7   3      760.18      749.82     14.45 o 
   2   7   3        0.64        1.50      2.70 o 
   3   7   3       48.86       37.96      7.78 o 
   4   7   3        6.70        6.08      7.11 o 
   5   7   3      217.77      220.22     13.19 o 
   6   7   3        5.00        7.16      7.92 o 
   7   7   3        1.83       -5.81      9.51 o 
  -8   8   3      112.20      102.37     15.81 o 
  -7   8   3        7.23        2.18      5.82 o 
  -6   8   3       27.78       26.30      6.81 o 
  -5   8   3       69.55       80.88      5.55 o 
  -4   8   3      278.31      285.40      9.32 o 
  -3   8   3        0.16        0.75      3.63 o 
  -2   8   3      722.89      793.50     16.08 o 
  -1   8   3      313.76      314.99      6.92 o 
   0   8   3        9.25        6.43      2.43 o 
   1   8   3      438.02      455.95     11.94 o 
   2   8   3      458.33      444.12     15.59 o 
   3   8   3       59.38       61.74      5.83 o 
   4   8   3        0.86       -1.00      4.10 o 
   5   8   3       41.18       34.64      7.19 o 
   6   8   3        0.27       -1.46      6.21 o 
  -8   9   3       10.67       27.02     19.40 o 
  -7   9   3       66.48       54.35     10.33 o 
  -6   9   3        2.18        5.11      3.74 o 
  -5   9   3      257.68      231.55      8.91 o 
  -4   9   3      306.56      324.81      8.35 o 
  -3   9   3       11.51       14.99      3.06 o 
  -2   9   3        6.21        7.30      3.10 o 
  -1   9   3        0.83       -0.55      2.09 o 
   0   9   3        1.08       -2.68      3.12 o 
   1   9   3      662.95      696.65     16.54 o 
   2   9   3      169.13      166.49      9.94 o 
   3   9   3       54.85       47.09      5.57 o 
   4   9   3        9.12       18.16      4.98 o 
   5   9   3       15.07        3.90      7.29 o 
   6   9   3        0.89       -1.01      6.08 o 
  -7  10   3        7.88        4.72      6.96 o 
  -6  10   3       37.68       20.69      7.49 o 
  -5  10   3      440.59      415.93     18.35 o 
  -4  10   3       49.21       41.76      5.97 o 
  -3  10   3       43.99       32.62      5.21 o 
  -2  10   3      544.85      549.12     13.89 o 
  -1  10   3      664.50      696.52     13.83 o 
   0  10   3      149.22      154.43      8.37 o 
   1  10   3      246.81      243.62      7.62 o 
   2  10   3      230.80      227.72      9.42 o 
   3  10   3      162.96      142.65      8.29 o 
   4  10   3        3.38        4.25      5.06 o 
   5  10   3       53.88       37.76     10.56 o 
  -6  11   3       39.41       26.14      8.84 o 
  -5  11   3        0.29        2.05      6.76 o 
  -4  11   3      147.19      146.33      9.67 o 
  -3  11   3      101.63      106.02      7.94 o 
  -2  11   3      195.08      198.16      8.48 o 
  -1  11   3       20.20       17.97      4.80 o 
   0  11   3       43.94       48.76      5.75 o 
   1  11   3       17.92       14.75      3.92 o 
   2  11   3       11.15       18.30      4.45 o 
   3  11   3       96.29      109.85      9.74 o 
   4  11   3       49.21       38.64     11.55 o 
   5  11   3        0.32       -5.74      6.67 o 
  -5  12   3      150.43      113.30     22.48 o 
  -4  12   3        9.23       15.29     10.32 o 
  -3  12   3        3.77       -0.71      5.11 o 
  -2  12   3      117.09      124.66      9.24 o 
  -1  12   3      150.76      166.95      8.03 o 
   0  12   3       32.87       26.73      4.66 o 
   1  12   3       19.28       21.63      4.78 o 
   2  12   3      147.33      154.84      8.08 o 
   3  12   3        6.80        2.17      5.15 o 
   4  12   3       20.66       15.80      6.81 o 
  -4  13   3       45.30       44.50     12.11 o 
  -3  13   3       26.29       15.42      9.05 o 
  -2  13   3        8.67        6.13      5.47 o 
  -1  13   3       44.11       29.31      8.18 o 
   0  13   3       26.28       20.31      6.37 o 
   1  13   3       20.08       18.05      6.23 o 
   2  13   3        5.99        5.27      5.16 o 
   3  13   3       34.29       34.70      6.74 o 
  -2  14   3       33.14       16.94      7.81 o 
  -1  14   3       82.25       52.71     15.27 o 
   0  14   3        1.65        2.16      6.05 o 
   1  14   3        8.25        4.54      4.48 o 
 -10   0   4      288.80      350.52     35.35 o 
  -9   0   4       48.73       60.94     16.68 o 
  -8   0   4      269.03      305.53     32.46 o 
  -7   0   4     1421.89     1496.97     51.12 o 
  -6   0   4     4266.14     4458.44    104.31 o 
  -5   0   4      263.47      281.22     14.55 o 
  -4   0   4     1744.94     1552.48     32.07 o 
  -3   0   4      467.67      402.38      8.10 o 
  -2   0   4     5315.32     5167.43     62.84 o 
  -1   0   4      771.27      896.96     28.11 o 
   0   0   4     3213.36     3036.22     55.87 o 
   1   0   4      194.25      159.69      8.20 o 
   2   0   4      150.81      145.89      8.57 o 
   3   0   4     4581.94     4844.56    171.82 o 
   4   0   4      446.91      396.48     19.20 o 
   5   0   4       94.45      105.90     13.48 o 
   6   0   4      316.24      386.25     39.79 o 
   7   0   4      774.99      779.89     38.07 o 
   8   0   4       76.62       99.14     31.47 o 
 -10   1   4        3.02       10.48      8.95 o 
  -9   1   4      469.65      517.25     22.21 o 
  -8   1   4      362.80      421.49     19.50 o 
  -7   1   4      760.88      827.69     23.15 o 
  -6   1   4     4353.67     4306.15     71.54 o 
  -5   1   4     3689.37     3655.44     55.85 o 
  -4   1   4     1460.53     1366.47     18.56 o 
  -3   1   4     1482.44     1402.36     13.84 o 
  -2   1   4    14217.00    14123.53    162.83 o 
  -1   1   4     5269.29     5518.71     96.38 o 
   0   1   4       33.46       32.30      3.91 o 
   1   1   4     1620.39     1437.36     49.47 o 
   2   1   4     7484.51     7268.54    141.34 o 
   3   1   4     1466.62     1375.80     24.81 o 
   4   1   4      708.29      800.51     20.96 o 
   5   1   4      586.02      638.30     20.50 o 
   6   1   4      315.64      335.00     16.03 o 
   7   1   4       93.29       78.49     12.72 o 
   8   1   4       96.57       84.93     16.38 o 
 -10   2   4      196.04      202.42     19.52 o 
  -9   2   4       47.88       50.01     10.93 o 
  -8   2   4      188.20      206.91     13.61 o 
  -7   2   4      724.96      801.97     20.83 o 
  -6   2   4     4145.14     4167.37     71.65 o 
  -5   2   4        1.75        3.44      3.09 o 
  -4   2   4     2207.61     2013.84     24.94 o 
  -3   2   4     1888.46     1691.40     19.40 o 
  -2   2   4     1140.29     1025.04      8.89 o 
  -1   2   4     9776.21    10445.03    178.85 o 
   0   2   4    21685.31    21524.20    434.82 o 
   1   2   4      273.10      228.18      5.95 o 
   2   2   4      599.25      641.72     21.08 o 
   3   2   4     1315.00     1293.21     23.17 o 
   4   2   4     1726.17     1636.87     45.59 o 
   5   2   4      199.92      189.69     12.96 o 
   6   2   4      184.04      202.87     14.36 o 
   7   2   4      695.14      698.75     32.49 o 
 -10   3   4        0.06       -9.03     11.76 o 
  -9   3   4      567.36      580.90     20.55 o 
  -8   3   4      954.55      903.66     28.11 o 
  -7   3   4        9.82       10.15      5.18 o 
  -6   3   4     1118.69     1153.56     23.68 o 
  -5   3   4     4320.29     4075.59     58.75 o 
  -4   3   4     8603.82     8795.52    123.44 o 
  -3   3   4      535.55      562.45      7.68 o 
  -2   3   4    10349.44    10116.16    131.42 o 
  -1   3   4     6743.65     6825.77    114.74 o 
   0   3   4     1798.70     1854.11     19.05 o 
   1   3   4     4418.65     4145.57     56.02 o 
   2   3   4     4260.67     3944.96     88.48 o 
   3   3   4      288.59      264.91      9.83 o 
   4   3   4      808.91      831.07     23.66 o 
   5   3   4      624.41      636.91     20.99 o 
   6   3   4      272.82      259.47     15.86 o 
   7   3   4       15.74       17.54      9.73 o 
  -9   4   4       81.16       86.87     10.64 o 
  -8   4   4       86.42      116.67     10.52 o 
  -7   4   4      831.43      847.08     19.40 o 
  -6   4   4      777.62      763.79     20.21 o 
  -5   4   4        9.00       10.06      4.04 o 
  -4   4   4     1438.20     1243.95     18.99 o 
  -3   4   4     7417.36     7445.72     90.89 o 
  -2   4   4     1057.62     1052.90     12.90 o 
  -1   4   4     2149.21     2206.25     36.69 o 
   0   4   4    11484.65    11509.93    157.15 o 
   1   4   4     3215.58     3035.86     49.62 o 
   2   4   4        1.57        6.14      3.50 o 
   3   4   4     1621.26     1543.77     27.72 o 
   4   4   4     2053.05     1969.88     46.85 o 
   5   4   4      345.28      314.26     14.21 o 
   6   4   4      383.72      377.91     18.63 o 
   7   4   4      143.23      122.32     31.36 o 
  -9   5   4      210.45      235.63     15.31 o 
  -8   5   4      924.87      925.41     28.29 o 
  -7   5   4       55.73       58.72      7.73 o 
  -6   5   4      683.61      673.22     18.99 o 
  -5   5   4     2308.86     2319.71     34.83 o 
  -4   5   4     3120.98     3151.64     42.42 o 
  -3   5   4        1.43        2.15      1.69 o 
  -2   5   4     7898.52     8001.79    124.16 o 
  -1   5   4     1532.33     1339.37     15.39 o 
   0   5   4      351.21      358.76     16.76 o 
   1   5   4      884.21      851.91     21.10 o 
   2   5   4     2397.08     2281.59     36.05 o 
   3   5   4      284.84      268.11     12.00 o 
   4   5   4      596.19      588.75     17.20 o 
   5   5   4      367.60      352.65     15.33 o 
   6   5   4      436.84      446.00     21.75 o 
   7   5   4       89.56       71.83     21.28 o 
  -9   6   4       24.87       31.34     10.33 o 
  -8   6   4       38.12       58.85     10.16 o 
  -7   6   4      571.94      589.20     18.20 o 
  -6   6   4      452.43      474.22     14.28 o 
  -5   6   4       15.41       12.82      5.80 o 
  -4   6   4     1860.60     1762.98     26.00 o 
  -3   6   4     3394.94     3481.28     39.56 o 
  -2   6   4       86.31       75.01      4.33 o 
  -1   6   4      402.95      403.54      5.60 o 
   0   6   4     3414.27     3367.75     55.72 o 
   1   6   4     3520.06     3405.55     65.32 o 
   2   6   4       59.65       68.73      5.20 o 
   3   6   4      150.98      195.66     10.42 o 
   4   6   4     1098.44     1127.61     27.55 o 
   5   6   4      140.40      148.52     11.57 o 
   6   6   4      184.28      183.63     14.58 o 
   7   6   4      230.41      226.80     19.56 o 
  -9   7   4       99.63       90.38     21.74 o 
  -8   7   4      377.39      395.21     18.01 o 
  -7   7   4       13.20       18.11      6.51 o 
  -6   7   4      101.42      123.78     12.57 o 
  -5   7   4      609.32      662.53     18.16 o 
  -4   7   4      317.76      330.49      9.08 o 
  -3   7   4      167.31      161.41      4.32 o 
  -2   7   4     2168.47     2148.96     35.13 o 
  -1   7   4     1542.22     1520.60     19.38 o 
   0   7   4        3.77        4.73      2.53 o 
   1   7   4     1153.46     1167.99     34.65 o 
   2   7   4      122.02      144.02      6.96 o 
   3   7   4     1420.89     1510.27     38.34 o 
   4   7   4      243.02      252.36     15.04 o 
   5   7   4      271.05      300.97     16.26 o 
   6   7   4      152.80      164.98     15.33 o 
  -8   8   4      134.35      104.36     16.96 o 
  -7   8   4      240.05      245.03     13.51 o 
  -6   8   4       99.13      105.55     11.43 o 
  -5   8   4        5.43        5.56      2.72 o 
  -4   8   4      824.04      846.32     13.96 o 
  -3   8   4     2130.63     2140.16     27.47 o 
  -2   8   4      290.44      300.88      8.26 o 
  -1   8   4      484.96      520.96      9.80 o 
   0   8   4     1573.14     1615.40     29.43 o 
   1   8   4      606.49      595.44     15.27 o 
   2   8   4      114.15      106.87      5.47 o 
   3   8   4      131.00      162.93      7.76 o 
   4   8   4      409.11      401.74     30.99 o 
   5   8   4        5.03        2.41      6.27 o 
   6   8   4       50.07       17.73     11.57 o 
  -8   9   4      128.26      141.46     14.95 o 
  -7   9   4        7.66        8.35      6.18 o 
  -6   9   4       25.67       21.43      3.98 o 
  -5   9   4      307.65      346.04     10.11 o 
  -4   9   4       31.27       27.24      2.93 o 
  -3   9   4        2.04        6.48      2.48 o 
  -2   9   4     1108.57     1118.42     20.34 o 
  -1   9   4     1196.51     1227.64     17.18 o 
   0   9   4       60.14       66.27      5.32 o 
   1   9   4       96.98      111.29      6.94 o 
   2   9   4      763.02      825.40     32.46 o 
   3   9   4      121.78      139.57      7.83 o 
   4   9   4       41.40       35.80      5.97 o 
   5   9   4       59.76       34.20     13.97 o 
   6   9   4      107.41        4.16     15.04 o 
  -7  10   4      106.57      106.07     22.62 o 
  -6  10   4      237.14      216.03     12.98 o 
  -5  10   4      279.86      248.20     18.42 o 
  -4  10   4      177.04      156.45      9.55 o 
  -3  10   4      914.41      984.06     23.04 o 
  -2  10   4      194.39      195.08      6.86 o 
  -1  10   4      502.69      512.27     10.96 o 
   0  10   4     1250.11     1275.51     25.04 o 
   1  10   4      422.69      455.02     13.48 o 
   2  10   4       22.81       24.05      7.86 o 
   3  10   4      172.17      184.88      9.57 o 
   4  10   4      186.95      201.19      9.74 o 
   5  10   4       18.48       18.77      7.10 o 
  -6  11   4       61.66       70.86     10.25 o 
  -5  11   4      168.19      206.86     17.06 o 
  -4  11   4      150.22      154.70     14.32 o 
  -3  11   4       19.94       35.85      6.81 o 
  -2  11   4      336.47      332.94      9.44 o 
  -1  11   4      302.43      316.81     10.33 o 
   0  11   4       49.81       54.92      7.46 o 
   1  11   4       52.39       61.42      6.63 o 
   2  11   4      274.43      319.28     17.95 o 
   3  11   4       72.67       79.26      9.27 o 
   4  11   4       30.21       15.46      7.71 o 
  -5  12   4        0.24        0.93      7.44 o 
  -4  12   4      353.26      364.69     15.73 o 
  -3  12   4      169.04      200.07     13.40 o 
  -2  12   4        5.39        8.93      4.77 o 
  -1  12   4      133.02      127.91      7.07 o 
   0  12   4      447.34      441.27     12.80 o 
   1  12   4      202.79      196.38     17.29 o 
   2  12   4        1.21        0.39      4.57 o 
   3  12   4      125.95      120.33     20.11 o 
  -4  13   4       34.48       28.73      9.54 o 
  -3  13   4       48.87       34.63      7.27 o 
  -2  13   4       22.00       17.36      8.05 o 
  -1  13   4      198.45      208.96     10.67 o 
   0  13   4       23.92       17.70      4.16 o 
   1  13   4       45.96       41.14      8.82 o 
   2  13   4      140.45      154.20      9.96 o 
  -2  14   4        0.29        0.38      7.73 o 
  -1  14   4        7.63        8.82     11.06 o 
   0  14   4       62.26       55.38     24.95 o 
 -10   1   5        2.83       -2.23      7.80 o 
  -9   1   5        3.17       -0.80      8.14 o 
  -8   1   5       11.98        2.62      5.78 o 
  -7   1   5      177.50      165.25     11.06 o 
  -6   1   5       88.87      104.93      6.97 o 
  -5   1   5       21.83       34.83      4.13 o 
  -4   1   5      125.31      142.98      4.18 o 
  -3   1   5     3763.10     3703.05     92.98 o 
  -2   1   5      107.31      106.37      2.42 o 
  -1   1   5       18.40       27.27      2.04 o 
   0   1   5      475.44      410.76     20.37 o 
   1   1   5        0.15        0.91      2.71 o 
   2   1   5       10.55       22.01      4.56 o 
   3   1   5      357.69      343.53     11.45 o 
   4   1   5        0.21       -0.67      4.61 o 
   5   1   5       12.97       19.18      6.96 o 
   6   1   5       18.39        4.50      7.48 o 
   7   1   5        3.18        9.20     10.61 o 
 -10   2   5        4.98       15.30      8.37 o 
  -9   2   5       28.47       36.47      8.68 o 
  -8   2   5       31.50       24.47      7.00 o 
  -7   2   5       25.08       18.22      5.49 o 
  -6   2   5       60.27       66.47     11.33 o 
  -5   2   5       67.43       64.81      4.55 o 
  -4   2   5       44.25       41.49      3.38 o 
  -3   2   5      858.79      873.78     10.63 o 
  -2   2   5       82.10       97.05      2.29 o 
  -1   2   5      143.82      151.37      2.95 o 
   0   2   5     5010.44     5047.68     89.33 o 
   1   2   5      724.02      679.13     12.53 o 
   2   2   5      695.56      668.78     14.81 o 
   3   2   5      234.12      238.35      9.95 o 
   4   2   5        7.95        8.96      6.34 o 
   5   2   5       79.24       50.87     11.02 o 
   6   2   5        2.54        4.33      7.15 o 
   7   2   5        0.00       -9.39     12.01 o 
 -10   3   5        0.09        4.48      7.52 o 
  -9   3   5        8.73       11.15      7.40 o 
  -8   3   5        9.61        4.57      5.68 o 
  -7   3   5       12.83        2.15      6.26 o 
  -6   3   5      166.38      158.63      7.93 o 
  -5   3   5      402.25      430.43      9.80 o 
  -4   3   5       23.40       52.61      3.82 o 
  -3   3   5     1062.71     1176.07     11.36 o 
  -2   3   5     1467.46     1539.96     18.94 o 
  -1   3   5     1321.20     1395.37     26.03 o 
   0   3   5       42.30       35.35      2.93 o 
   1   3   5        1.25       10.82      3.35 o 
   2   3   5       75.55       83.82      6.17 o 
   3   3   5      330.85      324.24     12.62 o 
   4   3   5      601.91      613.03     21.31 o 
   5   3   5        0.01        7.69      6.86 o 
   6   3   5       20.48       23.06      9.34 o 
   7   3   5       17.08        4.36      8.55 o 
 -10   4   5       26.28       38.91     13.43 o 
  -9   4   5       92.93      113.61     12.49 o 
  -8   4   5       82.91       73.76      9.94 o 
  -7   4   5        2.46        2.74      4.31 o 
  -6   4   5       51.44       55.62      6.57 o 
  -5   4   5      339.34      307.20      9.60 o 
  -4   4   5     1066.68     1115.76     16.94 o 
  -3   4   5      386.86      431.05      7.67 o 
  -2   4   5      588.16      642.17      7.92 o 
  -1   4   5        5.71       11.96      4.09 o 
   0   4   5     5239.30     5864.46     71.76 o 
   1   4   5      501.48      574.97     11.94 o 
   2   4   5       10.60       23.80      5.62 o 
   3   4   5        1.85        4.25      4.36 o 
   4   4   5       23.09       25.98      7.11 o 
   5   4   5       16.53       17.66      7.90 o 
   6   4   5        2.08        4.95      6.99 o 
   7   4   5        1.05       -8.41     11.12 o 
  -9   5   5        1.07        3.91      7.88 o 
  -8   5   5       49.47       63.71      9.08 o 
  -7   5   5       39.15       36.39      7.29 o 
  -6   5   5        0.35       -4.11      4.59 o 
  -5   5   5       31.05       43.04      5.48 o 
  -4   5   5       22.54       25.91      3.87 o 
  -3   5   5       22.40       41.23      3.31 o 
  -2   5   5      428.27      453.92      8.67 o 
  -1   5   5      774.93      892.46     16.00 o 
   0   5   5      181.66      187.32      4.17 o 
   1   5   5      211.53      233.28      8.12 o 
   2   5   5      119.81      139.21      7.31 o 
   3   5   5       32.17       51.00      6.49 o 
   4   5   5     1421.69     1487.18     33.77 o 
   5   5   5      240.94      260.64     13.78 o 
   6   5   5       48.12       53.68     11.14 o 
   7   5   5        2.82        3.06      8.27 o 
  -9   6   5       23.60       24.12      9.62 o 
  -8   6   5      120.02      132.53     11.48 o 
  -7   6   5       96.81       94.29      9.82 o 
  -6   6   5       23.51       19.95      5.15 o 
  -5   6   5      254.13      251.67      9.95 o 
  -4   6   5     1581.07     1610.74     21.73 o 
  -3   6   5        6.91       18.48      2.88 o 
  -2   6   5      254.80      270.12      6.99 o 
  -1   6   5      343.61      378.40      6.05 o 
   0   6   5       68.23       60.13      4.17 o 
   1   6   5       16.94       19.04      5.26 o 
   2   6   5      112.74      129.09      7.69 o 
   3   6   5      286.93      271.87     11.91 o 
   4   6   5       50.06       52.77      8.36 o 
   5   6   5        3.84        5.46      6.18 o 
   6   6   5       11.63        7.97      8.16 o 
  -9   7   5        2.80        8.49      8.64 o 
  -8   7   5        1.87       -0.63      5.39 o 
  -7   7   5        9.20       15.69      6.53 o 
  -6   7   5        4.55        2.83      4.42 o 
  -5   7   5       50.47       54.83      3.31 o 
  -4   7   5        7.50        7.77      2.44 o 
  -3   7   5       46.67       56.06      3.94 o 
  -2   7   5       18.39       19.20      3.74 o 
  -1   7   5       25.62       32.55      2.30 o 
   0   7   5      280.16      334.32     11.26 o 
   1   7   5      307.65      316.59     12.08 o 
   2   7   5      277.20      308.92      9.46 o 
   3   7   5      211.70      221.96     11.27 o 
   4   7   5      339.98      375.63     15.11 o 
   5   7   5      111.60      104.32     10.50 o 
   6   7   5       15.33       11.35      9.13 o 
  -8   8   5       95.47       87.77     16.37 o 
  -7   8   5       50.60       39.51      9.61 o 
  -6   8   5        1.23        1.91      2.90 o 
  -5   8   5      322.68      328.64      8.43 o 
  -4   8   5        5.25        7.90      2.34 o 
  -3   8   5       31.76       35.31      6.14 o 
  -2   8   5      109.93      109.85      4.41 o 
  -1   8   5        0.81        2.67      2.59 o 
   0   8   5        1.20        3.86      2.54 o 
   1   8   5      495.28      478.11     25.59 o 
   2   8   5       77.13       89.12      5.08 o 
   3   8   5        2.58        8.30      4.04 o 
   4   8   5        6.22       13.32      6.58 o 
   5   8   5       62.33       45.82     15.46 o 
   6   8   5        3.16        9.27      7.82 o 
  -8   9   5        0.53       -8.60      8.93 o 
  -7   9   5       86.91       67.07     11.90 o 
  -6   9   5       13.13       10.28      4.10 o 
  -5   9   5       86.80       72.85      4.92 o 
  -4   9   5      278.37      269.05      9.66 o 
  -3   9   5       39.85       39.40      4.98 o 
  -2   9   5      523.00      499.91     17.61 o 
  -1   9   5       28.54       37.87      3.72 o 
   0   9   5      161.70      172.35      8.95 o 
   1   9   5       38.90       41.61      7.18 o 
   2   9   5       35.29       33.31      6.76 o 
   3   9   5      232.27      250.68      9.96 o 
   4   9   5       69.04       84.64      7.91 o 
   5   9   5        1.02        0.03      4.91 o 
  -7  10   5       14.74        7.45      8.59 o 
  -6  10   5        0.99        4.89      7.00 o 
  -5  10   5      219.88      202.91     10.83 o 
  -4  10   5        0.77        1.17      6.87 o 
  -3  10   5      281.10      283.13     10.33 o 
  -2  10   5      104.85       92.16      7.88 o 
  -1  10   5        0.99        4.59      2.30 o 
   0  10   5        1.28       -1.12      2.50 o 
   1  10   5      266.98      272.07     18.06 o 
   2  10   5      277.05      271.75     18.41 o 
   3  10   5        0.45        4.50      5.54 o 
   4  10   5       22.76       24.12      5.81 o 
   5  10   5       13.01       -2.76      7.97 o 
  -6  11   5      148.84      177.41     19.26 o 
  -5  11   5        8.20        8.40      5.47 o 
  -4  11   5      183.16      186.45     12.09 o 
  -3  11   5       24.37       20.47      3.93 o 
  -2  11   5      171.23      175.91      9.81 o 
  -1  11   5       31.74       23.54      3.97 o 
   0  11   5        1.25        1.36      2.15 o 
   1  11   5      176.39      181.24     12.54 o 
   2  11   5        7.28        6.18      5.50 o 
   3  11   5       20.12       19.88      6.76 o 
   4  11   5        4.48        4.21      7.35 o 
  -6  12   5       17.05       17.33      7.63 o 
  -5  12   5       30.12       16.29      8.21 o 
  -4  12   5        3.81        4.36      6.82 o 
  -3  12   5        8.68        3.53      4.13 o 
  -2  12   5      324.31      278.20     13.16 o 
  -1  12   5        2.16        7.88      4.77 o 
   0  12   5        4.99        6.11      2.91 o 
   1  12   5        8.99        4.27      4.44 o 
   2  12   5      113.80      108.01      9.74 o 
   3  12   5        0.26        7.32      6.42 o 
  -4  13   5        5.02       -5.20      5.92 o 
  -3  13   5        0.85        0.02      4.12 o 
  -2  13   5       97.56       89.22     34.65 o 
  -1  13   5       25.03       16.06      8.25 o 
   0  13   5       51.63       24.42     17.32 o 
   1  13   5        2.00       -1.94      5.46 o 
   2  13   5        5.29        7.74      7.17 o 
  -1  14   5      126.51      117.87     47.31 o 
 -10   0   6       65.57       48.84     22.83 o 
  -9   0   6       93.32       89.38     12.32 o 
  -8   0   6       44.30       60.40      9.86 o 
  -7   0   6     2863.68     2943.59     70.07 o 
  -6   0   6     4699.65     4531.61     82.58 o 
  -5   0   6       12.51        4.63      3.34 o 
  -4   0   6     1173.39      986.11     16.00 o 
  -3   0   6    24449.79    24445.19    444.67 o 
  -2   0   6     8494.06     8910.27    177.13 o 
  -1   0   6      735.63      708.42     14.05 o 
   0   0   6     4174.89     3764.03     90.41 o 
   1   0   6     4645.40     4379.94    255.01 o 
   2   0   6     1678.06     1721.94     76.36 o 
   3   0   6     1499.12     1497.16     96.20 o 
   4   0   6     1046.07     1038.96     35.73 o 
   5   0   6        0.90        4.66     10.05 o 
   6   0   6        1.15        6.18     11.02 o 
   7   0   6      309.88      274.56     34.20 o 
 -10   1   6       12.54       11.87      6.19 o 
  -9   1   6      470.05      463.05     17.14 o 
  -8   1   6       34.20       26.01      6.98 o 
  -7   1   6      923.37      846.56     19.95 o 
  -6   1   6     1846.91     1979.99     27.51 o 
  -5   1   6     3438.49     3307.32     40.49 o 
  -4   1   6     3580.68     3562.65     38.25 o 
  -3   1   6      959.98      956.79      9.52 o 
  -2   1   6       83.02      106.25      4.19 o 
  -1   1   6     1438.18     1278.42     27.02 o 
   0   1   6      341.99      321.25      6.42 o 
   1   1   6     3520.26     3551.89    100.81 o 
   2   1   6     3467.76     3375.58    110.93 o 
   3   1   6      675.65      627.61     16.36 o 
   4   1   6        4.73        1.01      5.25 o 
   5   1   6      758.59      669.08     22.80 o 
   6   1   6      582.48      526.07     27.54 o 
   7   1   6       50.88       35.70     12.87 o 
 -10   2   6      211.64      213.14     17.31 o 
  -9   2   6      187.24      168.66     12.12 o 
  -8   2   6      395.97      391.02     15.11 o 
  -7   2   6     1514.13     1526.80     28.16 o 
  -6   2   6     3735.32     3629.21     53.79 o 
  -5   2   6      323.05      304.72      6.64 o 
  -4   2   6     2730.91     2578.71     31.43 o 
  -3   2   6    10964.50    10476.12    156.04 o 
  -2   2   6     3817.67     3703.97     39.79 o 
  -1   2   6     1321.40     1218.83     16.36 o 
   0   2   6     1807.17     1585.83     27.52 o 
   1   2   6     4977.23     5021.17    115.89 o 
   2   2   6      265.17      299.45     13.00 o 
   3   2   6     3688.21     3669.65     96.14 o 
   4   2   6      606.80      577.00     17.73 o 
   5   2   6        1.05       -0.12      5.72 o 
   6   2   6       16.05       21.37      9.39 o 
   7   2   6      218.37      146.66     39.62 o 
 -10   3   6        4.41        9.28      8.69 o 
  -9   3   6      520.44      500.39     18.12 o 
  -8   3   6      500.89      479.44     15.49 o 
  -7   3   6       39.53       45.36      6.74 o 
  -6   3   6     1184.34     1232.32     22.18 o 
  -5   3   6     4676.02     4496.47     62.01 o 
  -4   3   6      755.98      769.36      9.76 o 
  -3   3   6      622.10      631.97      8.94 o 
  -2   3   6     4417.92     4351.87     55.65 o 
  -1   3   6     2023.52     1903.35     41.12 o 
   0   3   6     1463.37     1592.94     35.20 o 
   1   3   6     3025.00     3027.17     44.92 o 
   2   3   6     2736.00     2713.54     44.09 o 
   3   3   6      899.90      947.42     21.37 o 
   4   3   6       70.22       58.10      9.46 o 
   5   3   6      292.14      269.18     14.51 o 
   6   3   6      262.03      250.63     16.53 o 
   7   3   6        5.19        6.18      8.75 o 
 -10   4   6      277.70      299.19     19.41 o 
  -9   4   6      155.26      173.62     14.03 o 
  -8   4   6       48.83       53.16      7.86 o 
  -7   4   6     1740.75     1726.94     32.93 o 
  -6   4   6     1814.14     1724.10     28.94 o 
  -5   4   6        4.52        2.07      2.10 o 
  -4   4   6      816.13      773.65      9.16 o 
  -3   4   6     4219.52     4077.58     48.98 o 
  -2   4   6      462.68      409.85      5.12 o 
  -1   4   6      188.72      161.62      9.87 o 
   0   4   6     9881.83     9757.09    132.94 o 
   1   4   6      147.72      131.86      6.30 o 
   2   4   6      203.19      172.18      8.19 o 
   3   4   6     1359.48     1343.93     28.72 o 
   4   4   6     1309.83     1337.03     29.96 o 
   5   4   6       41.44       35.69      8.38 o 
   6   4   6      200.21      191.26     17.16 o 
  -9   5   6      343.57      367.97     20.12 o 
  -8   5   6      566.13      561.93     18.35 o 
  -7   5   6        5.35        7.78      4.99 o 
  -6   5   6      524.87      523.73     13.96 o 
  -5   5   6     2800.32     2754.15     40.20 o 
  -4   5   6     1437.89     1357.08     20.38 o 
  -3   5   6      989.96     1028.13     15.28 o 
  -2   5   6     2735.11     2696.76     30.63 o 
  -1   5   6     3128.10     2983.45     61.62 o 
   0   5   6      590.52      603.53      9.28 o 
   1   5   6     2464.32     2358.47     51.91 o 
   2   5   6      401.19      398.66     11.39 o 
   3   5   6      870.35      939.99     26.94 o 
   4   5   6        1.49       -6.51      6.51 o 
   5   5   6      236.72      246.44     19.43 o 
   6   5   6      186.73      189.13     15.34 o 
  -9   6   6      235.95      240.17     15.26 o 
  -8   6   6       59.99       60.06      9.64 o 
  -7   6   6      494.60      477.58     14.53 o 
  -6   6   6      512.49      508.44     13.90 o 
  -5   6   6       68.90       63.15      6.01 o 
  -4   6   6      554.23      563.14     11.45 o 
  -3   6   6     4946.71     5182.98     69.85 o 
  -2   6   6       24.57       20.30      1.80 o 
  -1   6   6     1402.87     1400.93     14.79 o 
   0   6   6     1941.70     1871.37     38.77 o 
   1   6   6     1182.70     1107.18     25.43 o 
   2   6   6       28.99       38.68      5.80 o 
   3   6   6      387.56      393.72     15.70 o 
   4   6   6      876.45      896.91     26.89 o 
   5   6   6       52.87       56.74      9.58 o 
   6   6   6       24.70       24.83     13.96 o 
  -9   7   6      245.55      247.18     14.94 o 
  -8   7   6      596.40      596.55     21.29 o 
  -7   7   6       82.28       95.07      9.17 o 
  -6   7   6       10.69       23.54      5.22 o 
  -5   7   6     1620.31     1548.42     40.53 o 
  -4   7   6      407.04      391.06     10.81 o 
  -3   7   6       82.12       85.05      6.63 o 
  -2   7   6     1111.63     1148.34     13.81 o 
  -1   7   6     1919.23     1887.32     22.96 o 
   0   7   6       53.70       55.52      4.66 o 
   1   7   6      574.92      595.46     20.92 o 
   2   7   6      323.86      318.19     11.41 o 
   3   7   6      286.71      299.50     11.65 o 
   4   7   6        8.06        1.17      5.62 o 
   5   7   6      118.52      125.80     13.84 o 
   6   7   6      287.22      329.66     21.30 o 
  -8   8   6        0.33       -0.82      5.45 o 
  -7   8   6      320.23      300.97     13.92 o 
  -6   8   6      163.81      145.73     11.40 o 
  -5   8   6      118.47      130.98      8.96 o 
  -4   8   6       43.17       45.13      6.38 o 
  -3   8   6     1586.80     1662.49     30.72 o 
  -2   8   6      322.40      322.87      7.22 o 
  -1   8   6      534.51      505.94      8.03 o 
   0   8   6     2057.23     2041.46     27.97 o 
   1   8   6      503.71      486.10     24.70 o 
   2   8   6      144.86      144.94      7.71 o 
   3   8   6      344.79      355.66     14.50 o 
   4   8   6      365.00      382.78     18.97 o 
   5   8   6       68.67       70.61     21.04 o 
  -8   9   6      289.13      269.85     39.81 o 
  -7   9   6       88.86       64.35     15.31 o 
  -6   9   6       65.21       70.86      8.28 o 
  -5   9   6      387.24      378.92     13.00 o 
  -4   9   6      159.44      144.20      8.69 o 
  -3   9   6       95.84       93.93      5.73 o 
  -2   9   6      731.61      726.41     12.57 o 
  -1   9   6      832.10      843.15     13.75 o 
   0   9   6       77.84       71.98      4.60 o 
   1   9   6      135.22      115.12     16.15 o 
   2   9   6      453.22      462.20     22.21 o 
   3   9   6      279.04      272.65     12.49 o 
   4   9   6       94.95       91.95     11.91 o 
   5   9   6       46.77       32.26      8.95 o 
  -7  10   6      118.48      114.34     14.24 o 
  -6  10   6      109.97      108.25     10.49 o 
  -5  10   6       17.88       20.87      5.50 o 
  -4  10   6      115.34      144.04     12.03 o 
  -3  10   6      233.09      218.00      6.59 o 
  -2  10   6       26.06       18.71      4.41 o 
  -1  10   6      178.41      171.76      7.70 o 
   0  10   6      591.15      590.36     19.58 o 
   1  10   6      393.81      397.40     11.11 o 
   2  10   6        6.01        9.52      4.34 o 
   3  10   6      175.31      174.39      9.81 o 
   4  10   6      198.05      189.35      9.91 o 
  -7  11   6       26.08       29.39      8.19 o 
  -6  11   6       91.76       81.67      9.14 o 
  -5  11   6      142.88      128.72     12.45 o 
  -4  11   6      161.33      151.58     11.20 o 
  -3  11   6       25.25       32.00      6.72 o 
  -2  11   6      534.33      538.48     12.54 o 
  -1  11   6      385.08      373.28      9.68 o 
   0  11   6       14.27       14.88      3.42 o 
   1  11   6       29.72       34.89      4.75 o 
   2  11   6      313.71      328.65     26.88 o 
   3  11   6       22.15       25.87      6.87 o 
  -6  12   6       90.23       86.69     13.53 o 
  -5  12   6        3.83        7.92      7.90 o 
  -4  12   6      111.01       72.42     19.47 o 
  -3  12   6       72.71       57.72     13.82 o 
  -2  12   6        5.63        5.99      3.51 o 
  -1  12   6       84.08       54.98     11.03 o 
   0  12   6      113.69      122.47     11.66 o 
   1  12   6       46.76       53.20      8.33 o 
   2  12   6        7.81        6.14      8.87 o 
  -4  13   6      106.44       94.34     39.79 o 
  -3  13   6      101.91       35.83     27.76 o 
  -2  13   6       56.90       39.41     20.22 o 
  -1  13   6      175.69      189.63     21.95 o 
   0  13   6        1.24        4.16      7.39 o 
   1  13   6       25.82       19.72      9.03 o 
 -10   1   7        3.12        4.19      6.48 o 
  -9   1   7        1.44        5.36      4.75 o 
  -8   1   7      101.05      114.10      6.94 o 
  -7   1   7      331.50      348.79     11.03 o 
  -6   1   7      309.63      295.10      7.79 o 
  -5   1   7      627.27      659.88     10.76 o 
  -4   1   7      194.39      241.48      5.68 o 
  -3   1   7       50.79       69.77      3.79 o 
  -2   1   7      371.50      378.59      6.83 o 
  -1   1   7       87.14       84.03      3.93 o 
   0   1   7       11.54       12.44      2.76 o 
   1   1   7       17.52       22.36      4.71 o 
   2   1   7      104.47      116.80      7.55 o 
   3   1   7        9.06       11.52      6.31 o 
   4   1   7       14.08       10.84      6.24 o 
   5   1   7        7.62       12.34      7.63 o 
   6   1   7        4.01       -0.80      6.84 o 
 -10   2   7        3.54        9.02      6.88 o 
  -9   2   7       24.27       26.62      6.19 o 
  -8   2   7       17.35       30.49      5.18 o 
  -7   2   7        0.77        1.69      3.32 o 
  -6   2   7      457.32      438.74     10.04 o 
  -5   2   7       38.48       33.30      3.61 o 
  -4   2   7        2.43       10.15      2.17 o 
  -3   2   7      692.31      726.30      8.10 o 
  -2   2   7      209.64      227.98      3.46 o 
  -1   2   7        0.35        8.22      2.10 o 
   0   2   7       27.61       26.79      4.44 o 
   1   2   7      331.10      360.75     16.34 o 
   2   2   7       88.82       87.92      8.70 o 
   3   2   7      207.07      194.33     12.13 o 
   4   2   7        0.97       -5.81      5.81 o 
   5   2   7       23.15       28.79      9.84 o 
   6   2   7       12.51        5.43      9.64 o 
 -10   3   7       16.05       18.56      7.28 o 
  -9   3   7       13.27       23.67      6.34 o 
  -8   3   7       20.74       18.77      4.93 o 
  -7   3   7      144.48      157.79      7.27 o 
  -6   3   7      178.97      165.21      6.93 o 
  -5   3   7       26.82       18.27      5.62 o 
  -4   3   7       81.06       74.70      2.31 o 
  -3   3   7       98.71      101.48      3.44 o 
  -2   3   7       23.43       30.64      2.81 o 
  -1   3   7     1875.38     2046.67     27.70 o 
   0   3   7      311.98      341.20     18.79 o 
   1   3   7       52.73       74.31      4.79 o 
   2   3   7      183.99      196.85     11.07 o 
   3   3   7      157.93      189.44     10.57 o 
   4   3   7       11.63       23.58      8.48 o 
   5   3   7        1.26       -4.20      7.95 o 
   6   3   7        2.16        7.26      8.15 o 
 -10   4   7        0.45        7.99      6.38 o 
  -9   4   7       11.22       19.10      7.05 o 
  -8   4   7        1.28        5.36      5.28 o 
  -7   4   7        2.95        7.64      3.85 o 
  -6   4   7      261.21      249.61      9.55 o 
  -5   4   7      174.01      166.76      4.83 o 
  -4   4   7       90.80       86.42      4.06 o 
  -3   4   7      656.21      647.22      9.00 o 
  -2   4   7        3.23       13.81      4.36 o 
  -1   4   7     3904.92     3917.39     85.22 o 
   0   4   7      489.19      554.66     15.69 o 
   1   4   7     1107.15     1141.66     25.70 o 
   2   4   7        6.53        1.49      4.80 o 
   3   4   7       80.46       93.13     11.42 o 
   4   4   7      107.93      100.29      9.96 o 
   5   4   7       38.74       43.99      9.37 o 
   6   4   7       23.04       25.73     21.58 o 
 -10   5   7       30.54       10.54      6.23 o 
  -9   5   7       23.45       22.86      8.75 o 
  -8   5   7       14.00       10.52      6.55 o 
  -7   5   7       51.34       58.33      7.03 o 
  -6   5   7      217.57      237.30      8.15 o 
  -5   5   7      111.75      125.33      5.39 o 
  -4   5   7        2.00        1.75      3.15 o 
  -3   5   7      587.72      600.61     13.09 o 
  -2   5   7       92.67       83.20      5.83 o 
  -1   5   7      236.50      238.42     13.50 o 
   0   5   7      108.93      112.06      3.55 o 
   1   5   7       34.12       48.60      5.15 o 
   2   5   7     1119.68     1201.92     24.43 o 
   3   5   7        2.60        2.06      4.26 o 
   4   5   7       20.09       30.47      7.78 o 
   5   5   7        4.70       -7.80      9.19 o 
   6   5   7       13.64       12.75      8.90 o 
  -9   6   7        3.51       -2.75      5.75 o 
  -8   6   7       63.92       77.37      9.36 o 
  -7   6   7       22.90       15.13      4.07 o 
  -6   6   7       22.54       24.44      4.22 o 
  -5   6   7       19.73       14.34      4.67 o 
  -4   6   7      304.70      317.88      6.99 o 
  -3   6   7       92.06       93.79      4.53 o 
  -2   6   7      129.55      127.19      8.05 o 
  -1   6   7     1139.26     1163.48     39.91 o 
   0   6   7      176.06      170.17      8.90 o 
   1   6   7       36.44       45.65      6.05 o 
   2   6   7        9.17        7.33      6.46 o 
   3   6   7      155.55      164.62     16.09 o 
   4   6   7       10.82        9.83      6.83 o 
   5   6   7       93.38      112.77     13.54 o 
   6   6   7        0.09       -0.40     11.38 o 
  -9   7   7       83.29       60.13     12.08 o 
  -8   7   7        2.69        8.19      5.95 o 
  -7   7   7      137.07      131.21     10.14 o 
  -6   7   7        3.39        3.30      2.15 o 
  -5   7   7      494.50      520.22     17.57 o 
  -4   7   7      445.72      446.94     10.15 o 
  -3   7   7       98.35       97.15      5.62 o 
  -2   7   7       98.02      101.77      7.35 o 
  -1   7   7       11.26       11.50      1.03 o 
   0   7   7       14.77       15.73      3.48 o 
   1   7   7        9.80        5.71      2.90 o 
   2   7   7       64.03       76.16      6.76 o 
   3   7   7      218.50      233.32     12.06 o 
   4   7   7       36.29       33.26      7.51 o 
   5   7   7        3.64        4.71      7.76 o 
  -9   8   7        1.29       -7.82      7.82 o 
  -8   8   7       22.00        5.20      7.30 o 
  -7   8   7        0.51       -3.08      4.78 o 
  -6   8   7       34.12       31.58      7.05 o 
  -5   8   7      506.81      517.19     14.15 o 
  -4   8   7       56.95       63.85      4.95 o 
  -3   8   7       32.34       35.79      2.37 o 
  -2   8   7       74.41       72.15      3.98 o 
  -1   8   7      224.36      229.27      4.69 o 
   0   8   7       98.42       84.64      8.39 o 
   1   8   7       61.56       68.56     10.78 o 
   2   8   7        7.41       16.65      4.49 o 
   3   8   7       13.95        9.75      5.40 o 
   4   8   7        0.06        2.75      5.34 o 
   5   8   7      100.41       90.08     12.81 o 
  -8   9   7        0.61       -6.86      6.86 o 
  -7   9   7       19.58       22.56      8.54 o 
  -6   9   7       72.25       80.80      8.85 o 
  -5   9   7        0.12        5.50      4.58 o 
  -4   9   7      308.26      315.99     13.91 o 
  -3   9   7       85.42       79.46      5.19 o 
  -2   9   7        6.93        8.50      2.43 o 
  -1   9   7      134.42      125.75      4.43 o 
   0   9   7       79.10       93.37      4.73 o 
   1   9   7       90.47       93.00      6.02 o 
   2   9   7        0.13        0.16      2.91 o 
   3   9   7      127.96      124.95      7.43 o 
   4   9   7        0.32        2.59      4.55 o 
  -7  10   7       26.58       18.15      7.85 o 
  -6  10   7        0.35        1.63      4.42 o 
  -5  10   7       18.95       28.23      5.10 o 
  -4  10   7       75.13       78.76      6.37 o 
  -3  10   7        4.86        7.40      4.87 o 
  -2  10   7       32.46       25.64      2.89 o 
  -1  10   7       14.03        8.48      2.20 o 
   0  10   7        0.15        0.42      2.39 o 
   1  10   7        5.41        4.92      3.38 o 
   2  10   7       15.05       14.64      5.47 o 
   3  10   7        3.97        5.14      6.13 o 
   4  10   7       24.22       14.05      6.54 o 
  -7  11   7       21.30       12.57      7.51 o 
  -6  11   7       30.65       27.23      9.46 o 
  -5  11   7       24.24       27.62      9.33 o 
  -4  11   7      116.16      120.90     13.33 o 
  -3  11   7      194.98      195.00      8.95 o 
  -2  11   7        1.67       -0.32      2.11 o 
  -1  11   7      127.55      108.05      6.53 o 
   0  11   7       15.98       22.18      3.68 o 
   1  11   7      115.49      103.02     10.62 o 
   2  11   7        6.54       -0.17      6.92 o 
   3  11   7       48.77       47.86     10.53 o 
  -6  12   7        0.15        0.67     11.05 o 
  -5  12   7        7.81        4.94      8.05 o 
  -4  12   7        5.81       20.62     11.01 o 
  -3  12   7        0.03        2.80      7.01 o 
  -2  12   7       25.71       18.89      9.79 o 
  -1  12   7       34.74       28.48     13.22 o 
   0  12   7        3.18        5.98      6.90 o 
   1  12   7        2.58       -0.02      7.16 o 
   2  12   7       74.43       69.61     12.99 o 
  -4  13   7       60.15       32.65     13.04 o 
  -3  13   7        9.14        3.92      8.92 o 
  -2  13   7       45.37       34.01     16.11 o 
  -1  13   7        4.36        0.62      7.50 o 
   0  13   7       15.27        6.67      9.10 o 
 -10   0   8      280.06      305.11     19.00 o 
  -9   0   8      278.63      296.94     16.72 o 
  -8   0   8      183.39      160.55     13.58 o 
  -7   0   8      274.46      275.86     13.07 o 
  -6   0   8     1893.37     1759.28     32.38 o 
  -5   0   8      426.23      462.99     11.69 o 
  -4   0   8     8524.88     8430.41    129.23 o 
  -3   0   8    13957.29    14384.73    272.24 o 
  -2   0   8     1001.95     1012.76     18.24 o 
  -1   0   8      357.45      347.89     11.38 o 
   0   0   8     4921.17     4654.39    134.90 o 
   1   0   8     3910.63     3899.13    281.09 o 
   2   0   8      233.86      277.24     19.11 o 
   3   0   8      615.86      594.71     29.00 o 
   4   0   8      843.47      800.40     33.21 o 
   5   0   8      107.58      108.10     17.29 o 
   6   0   8        8.50        1.18     10.17 o 
 -10   1   8       19.37       27.37      7.67 o 
  -9   1   8      176.77      166.10     10.03 o 
  -8   1   8      377.26      345.30     11.70 o 
  -7   1   8      409.46      406.26     10.82 o 
  -6   1   8      876.84      887.68     14.56 o 
  -5   1   8     2132.11     1952.38     24.21 o 
  -4   1   8     9472.41     9692.85    106.24 o 
  -3   1   8       52.68       63.04      4.04 o 
  -2   1   8     4453.85     4502.49     51.78 o 
  -1   1   8     3516.60     3374.94     54.02 o 
   0   1   8     1571.49     1559.46     30.17 o 
   1   1   8      249.25      260.95      9.42 o 
   2   1   8     2182.38     2204.45     51.10 o 
   3   1   8      434.55      479.07     16.10 o 
   4   1   8      384.18      322.77     16.45 o 
   5   1   8      433.01      431.57     22.09 o 
   6   1   8      191.65      200.00     16.81 o 
 -10   2   8      465.18      504.21     16.52 o 
  -9   2   8      122.25      138.32      8.77 o 
  -8   2   8       71.69       68.20      6.41 o 
  -7   2   8     1043.23      997.69     17.63 o 
  -6   2   8     1184.76     1151.53     16.35 o 
  -5   2   8      299.30      305.48      8.79 o 
  -4   2   8     5724.89     5523.80     64.45 o 
  -3   2   8     8098.31     8404.07    109.18 o 
  -2   2   8     1972.92     2023.40     21.91 o 
  -1   2   8      793.84      844.20     10.57 o 
   0   2   8     1237.38     1095.01     38.29 o 
   1   2   8     1476.24     1535.56     27.69 o 
   2   2   8       20.52       33.74      8.50 o 
   3   2   8      740.96      775.79     20.82 o 
   4   2   8      473.58      549.27     22.43 o 
   5   2   8      124.20      161.49     14.97 o 
   6   2   8       28.58       17.46      9.68 o 
 -10   3   8       35.35       38.99      8.79 o 
  -9   3   8      103.14      111.85      8.55 o 
  -8   3   8      404.26      419.50     11.20 o 
  -7   3   8      467.93      521.05     12.47 o 
  -6   3   8      912.93      862.10     17.68 o 
  -5   3   8     1110.69     1101.11     16.33 o 
  -4   3   8      824.79      764.18      9.79 o 
  -3   3   8       42.49       50.84      2.73 o 
  -2   3   8     4069.18     4112.14     89.32 o 
  -1   3   8     1181.75     1114.55     14.25 o 
   0   3   8      127.36      137.85     10.15 o 
   1   3   8      293.80      328.36     12.42 o 
   2   3   8     1309.47     1457.84     31.21 o 
   3   3   8     1316.64     1436.70     30.70 o 
   4   3   8      304.60      278.36     15.80 o 
   5   3   8      339.21      349.39     19.48 o 
   6   3   8      165.31      176.10     35.64 o 
 -10   4   8      359.51      384.52     15.66 o 
  -9   4   8      153.07      197.53     11.10 o 
  -8   4   8      350.13      316.72     11.98 o 
  -7   4   8      395.35      445.67     12.92 o 
  -6   4   8     1973.11     1941.64     28.33 o 
  -5   4   8        3.86        4.69      1.57 o 
  -4   4   8     4338.51     4293.40     54.61 o 
  -3   4   8     2107.76     2006.87     25.70 o 
  -2   4   8      218.30      178.15     11.40 o 
  -1   4   8      683.38      742.85     23.76 o 
   0   4   8     1975.56     2068.18     55.43 o 
   1   4   8      774.69      835.96     20.67 o 
   2   4   8      165.75      161.88     12.77 o 
   3   4   8       39.85       49.88      9.36 o 
   4   4   8      306.12      335.04     16.89 o 
   5   4   8       62.65       68.23     11.75 o 
   6   4   8       23.34       16.15     10.44 o 
 -10   5   8       20.37       25.05      7.86 o 
  -9   5   8      215.75      255.66     13.07 o 
  -8   5   8      596.33      640.52     18.65 o 
  -7   5   8        2.12       13.46      4.19 o 
  -6   5   8       48.63       52.08      4.71 o 
  -5   5   8     1603.58     1558.24     22.81 o 
  -4   5   8      438.79      419.37     13.52 o 
  -3   5   8        5.46       10.69      4.86 o 
  -2   5   8     1665.83     1572.59     39.93 o 
  -1   5   8     2677.07     2796.11     62.95 o 
   0   5   8      161.11      167.42      5.86 o 
   1   5   8     1204.43     1253.46     48.72 o 
   2   5   8      423.59      464.05     13.21 o 
   3   5   8      855.55      960.94     29.77 o 
   4   5   8       13.00       22.26      7.44 o 
   5   5   8      222.85      252.50     19.70 o 
  -9   6   8      259.69      285.53     14.33 o 
  -8   6   8       89.29       77.97      6.46 o 
  -7   6   8      664.22      667.94     18.36 o 
  -6   6   8      822.32      792.78     20.63 o 
  -5   6   8       12.26        8.35      3.36 o 
  -4   6   8       70.70       67.69      5.63 o 
  -3   6   8     2273.90     2234.86     37.73 o 
  -2   6   8      252.85      263.71      6.34 o 
  -1   6   8       19.42       14.14      7.19 o 
   0   6   8     3577.24     3601.66     77.82 o 
   1   6   8       13.36       19.56      3.75 o 
   2   6   8       16.82       20.67      5.43 o 
   3   6   8      212.62      224.12     14.53 o 
   4   6   8      334.54      339.03     17.02 o 
   5   6   8       49.70       37.15     10.62 o 
  -9   7   8      194.25      222.18     15.17 o 
  -8   7   8      414.53      419.67     15.92 o 
  -7   7   8       62.88       58.44      6.23 o 
  -6   7   8      200.71      210.14     10.10 o 
  -5   7   8     1611.52     1617.21     25.26 o 
  -4   7   8      450.92      445.46      9.48 o 
  -3   7   8      171.91      197.14     10.51 o 
  -2   7   8     1661.19     1562.83     31.65 o 
  -1   7   8     2115.75     2052.02     49.44 o 
   0   7   8      207.52      227.72     10.74 o 
   1   7   8      244.95      229.87      8.60 o 
   2   7   8      861.78      891.47     28.53 o 
   3   7   8      134.91      135.11     11.43 o 
   4   7   8        2.19       -0.65      6.99 o 
   5   7   8       23.65       26.59      9.34 o 
  -9   8   8      100.79       95.05     10.99 o 
  -8   8   8        8.34        2.20      6.36 o 
  -7   8   8      456.51      468.19     23.23 o 
  -6   8   8      805.94      811.58     21.61 o 
  -5   8   8        0.37        3.00      4.02 o 
  -4   8   8        2.80        7.12      4.11 o 
  -3   8   8      658.13      684.68     20.55 o 
  -2   8   8       49.64       50.17      7.93 o 
  -1   8   8      235.94      229.65     12.17 o 
   0   8   8      972.76      959.47     25.93 o 
   1   8   8      515.63      530.10     28.71 o 
   2   8   8       22.44       24.13      7.41 o 
   3   8   8      243.77      221.31     12.91 o 
   4   8   8      199.70      203.61     16.94 o 
  -8   9   8      311.09      279.77     16.13 o 
  -7   9   8       53.71       59.14      8.81 o 
  -6   9   8      249.22      222.87     10.98 o 
  -5   9   8      570.70      550.33     15.27 o 
  -4   9   8      207.16      195.98     10.87 o 
  -3   9   8       32.54       23.17      3.58 o 
  -2   9   8      966.88      872.95     37.16 o 
  -1   9   8      414.22      430.80     27.33 o 
   0   9   8      163.01      141.51      9.10 o 
   1   9   8      157.32      147.25     18.99 o 
   2   9   8      238.54      229.02     13.82 o 
   3   9   8      167.50      153.79     12.85 o 
   4   9   8        0.87        2.93      5.22 o 
  -7  10   8      275.03      257.29     14.32 o 
  -6  10   8      146.48      148.55     11.88 o 
  -5  10   8      170.66      167.97     23.26 o 
  -4  10   8       94.82       81.55      7.13 o 
  -3  10   8      216.55      237.05     12.48 o 
  -2  10   8       16.52       17.67     11.66 o 
  -1  10   8       22.90       24.08      4.54 o 
   0  10   8      278.04      260.17     10.00 o 
   1  10   8      175.60      159.70     10.35 o 
   2  10   8        0.90       -2.93      5.14 o 
   3  10   8       65.14       72.65     15.51 o 
  -7  11   8       40.98       38.42      9.27 o 
  -6  11   8       82.77       80.66     17.19 o 
  -5  11   8       89.30       87.73     12.59 o 
  -4  11   8      117.44      108.01     23.20 o 
  -3  11   8       38.06       21.00     10.59 o 
  -2  11   8      149.16      169.89     16.77 o 
  -1  11   8      242.69      247.01     23.70 o 
   0  11   8        4.17        6.62      7.38 o 
   1  11   8       24.92       36.01      9.71 o 
   2  11   8      176.79      184.90     15.86 o 
  -5  12   8       15.66       20.69     15.77 o 
  -4  12   8       30.61       25.43     10.67 o 
  -3  12   8      131.61      115.89     40.17 o 
  -2  12   8      100.02       91.14     33.01 o 
  -1  12   8       26.03       17.45     10.26 o 
   0  12   8       45.34       51.55     14.88 o 
   1  12   8      117.36      114.95     21.83 o 
  -4  13   8       41.67        6.50     10.14 o 
  -3  13   8        8.76      -10.64     11.44 o 
  -2  13   8       50.83       39.85     21.15 o 
  -1  13   8       49.84       34.60     15.52 o 
 -10   1   9        3.42       -4.78      4.99 o 
  -9   1   9        2.06        5.83      4.85 o 
  -8   1   9       67.82       67.43      6.67 o 
  -7   1   9       23.59       32.92      4.78 o 
  -6   1   9        0.02        2.05      2.60 o 
  -5   1   9       47.19       60.45      3.15 o 
  -4   1   9       36.28       42.18      2.40 o 
  -3   1   9     1234.61     1314.50     18.83 o 
  -2   1   9      209.21      235.53      6.56 o 
  -1   1   9      171.87      184.00      6.77 o 
   0   1   9      539.71      549.08     14.21 o 
   1   1   9       19.41       21.64      5.92 o 
   2   1   9        2.92        5.36      5.94 o 
   3   1   9       24.92       33.38      7.75 o 
   4   1   9       20.96       30.28      9.31 o 
   5   1   9        8.00        4.99      8.02 o 
 -10   2   9       59.07       47.46     10.26 o 
  -9   2   9        3.73        3.01      4.43 o 
  -8   2   9       17.06       14.08      4.47 o 
  -7   2   9       43.89       47.29      4.67 o 
  -6   2   9      239.82      258.27      6.93 o 
  -5   2   9       52.82       59.28      3.86 o 
  -4   2   9      108.23      119.93      3.69 o 
  -3   2   9       46.83       61.09      2.75 o 
  -2   2   9       61.14       71.99      5.87 o 
  -1   2   9      250.42      262.08      7.27 o 
   0   2   9      216.04      218.20     10.81 o 
   1   2   9      259.89      254.74      9.41 o 
   2   2   9       62.90       78.41      7.82 o 
   3   2   9       21.43       21.29      6.89 o 
   4   2   9       41.84       39.51     10.63 o 
   5   2   9        9.39       -0.71      6.30 o 
 -10   3   9        1.66        3.31      5.85 o 
  -9   3   9        0.55        3.80      4.58 o 
  -8   3   9      229.21      206.86      8.67 o 
  -7   3   9      635.91      694.80     13.17 o 
  -6   3   9      113.51      111.95      5.99 o 
  -5   3   9        1.30        3.83      2.09 o 
  -4   3   9      364.81      372.74      7.55 o 
  -3   3   9        6.75        9.39      1.51 o 
  -2   3   9      118.52      126.30      2.60 o 
  -1   3   9      226.18      228.54      5.84 o 
   0   3   9       27.81       23.93      6.15 o 
   1   3   9       37.08       32.66      6.72 o 
   2   3   9       93.97      104.88      8.86 o 
   3   3   9      141.02      144.63     10.98 o 
   4   3   9        1.34       -3.90      6.57 o 
   5   3   9        1.62       -1.27      7.06 o 
 -10   4   9       12.03       15.45      7.42 o 
  -9   4   9       19.59       15.86      6.44 o 
  -8   4   9        5.39        7.43      3.94 o 
  -7   4   9       17.44       18.83      5.67 o 
  -6   4   9      334.46      369.36      7.72 o 
  -5   4   9       24.69       25.53      1.83 o 
  -4   4   9      253.80      257.48      8.90 o 
  -3   4   9       39.62       41.64      3.03 o 
  -2   4   9      571.72      566.21     28.65 o 
  -1   4   9      555.40      591.85     16.78 o 
   0   4   9      210.99      252.56     11.90 o 
   1   4   9        7.16        7.99      3.63 o 
   2   4   9      523.97      532.31     15.72 o 
   3   4   9      106.02      110.98     10.51 o 
   4   4   9       20.04       19.92      8.40 o 
   5   4   9        7.80       10.81      8.54 o 
 -10   5   9       34.79       34.74      8.07 o 
  -9   5   9        0.19        2.15      4.16 o 
  -8   5   9       16.14       25.99      5.31 o 
  -7   5   9      128.83      124.28      5.00 o 
  -6   5   9        9.16        8.83      2.34 o 
  -5   5   9        2.56        7.37      3.07 o 
  -4   5   9      309.39      299.40      5.98 o 
  -3   5   9       83.98       92.63      6.57 o 
  -2   5   9      579.01      605.25     23.41 o 
  -1   5   9      196.55      223.11     13.89 o 
   0   5   9       19.55       17.65      2.88 o 
   1   5   9       52.50       51.68     11.15 o 
   2   5   9       21.07       12.00      4.56 o 
   3   5   9        5.24        7.89      5.69 o 
   4   5   9       13.70       21.90      7.32 o 
   5   5   9        8.46       11.09      9.12 o 
  -9   6   9        0.08        0.54      6.35 o 
  -8   6   9       54.02       38.91      6.01 o 
  -7   6   9        0.94       -0.98      2.83 o 
  -6   6   9        4.48        1.96      4.86 o 
  -5   6   9      665.99      663.40     16.31 o 
  -4   6   9        2.23        1.53      1.26 o 
  -3   6   9       55.96       64.69      7.72 o 
  -2   6   9      148.25      160.98     14.55 o 
  -1   6   9     1171.37     1184.40     35.83 o 
   0   6   9      155.25      136.01      5.01 o 
   1   6   9       56.70       56.75      4.91 o 
   2   6   9      120.91      108.56      8.31 o 
   3   6   9       15.77       17.80      8.12 o 
   4   6   9       14.68       16.61      8.50 o 
   5   6   9       65.34       68.78     12.38 o 
  -9   7   9        3.48       -1.97      6.01 o 
  -8   7   9        0.52       -5.17      5.17 o 
  -7   7   9       87.98       74.66     10.00 o 
  -6   7   9       77.48       82.71      7.11 o 
  -5   7   9        0.59        5.18      2.84 o 
  -4   7   9      527.63      516.74     20.56 o 
  -3   7   9        1.00        6.57      4.95 o 
  -2   7   9      412.17      407.14     19.86 o 
  -1   7   9       10.37       15.07     10.18 o 
   0   7   9      150.64      150.81      7.34 o 
   1   7   9      106.11       97.51      8.39 o 
   2   7   9       41.78       66.41      8.47 o 
   3   7   9       11.29       15.77      5.85 o 
   4   7   9       29.23       27.72      8.63 o 
  -9   8   9        9.26        4.73      6.06 o 
  -8   8   9       16.74       15.03      7.98 o 
  -7   8   9       18.50       15.58      6.29 o 
  -6   8   9        1.85        2.43      3.43 o 
  -5   8   9      254.07      240.83     10.03 o 
  -4   8   9      637.22      672.28     18.82 o 
  -3   8   9      137.87      136.28     11.39 o 
  -2   8   9       49.61       44.09      6.11 o 
  -1   8   9       29.00       30.84      4.48 o 
   0   8   9       86.69       63.27      8.54 o 
   1   8   9        1.11        3.49      2.43 o 
   2   8   9       98.89      101.71      7.03 o 
   3   8   9        0.91        9.27      4.88 o 
   4   8   9       13.05       24.97      9.60 o 
  -8   9   9        0.03        1.86      6.16 o 
  -7   9   9        4.77        6.71      5.00 o 
  -6   9   9       66.16       61.29      7.39 o 
  -5   9   9        0.30        5.09      4.77 o 
  -4   9   9       14.54       23.73      8.50 o 
  -3   9   9       18.41       38.02      8.47 o 
  -2   9   9        8.79        6.85      6.93 o 
  -1   9   9       33.88       28.60      9.10 o 
   0   9   9        4.49        0.03      2.57 o 
   1   9   9        4.36        3.85      4.32 o 
   2   9   9        5.01        7.76      4.30 o 
   3   9   9       24.27       18.74      6.06 o 
  -7  10   9        0.51        2.31      5.09 o 
  -6  10   9        1.66        1.46      5.32 o 
  -5  10   9       74.01       97.37     10.86 o 
  -4  10   9      182.68      193.35     13.56 o 
  -3  10   9       38.98       26.27      9.52 o 
  -2  10   9       99.11       91.94     11.00 o 
  -1  10   9       59.48       53.41      9.99 o 
   0  10   9       27.57       26.76      6.24 o 
   1  10   9        3.35        4.05      7.24 o 
   2  10   9       56.64       49.83     12.20 o 
  -6  11   9       19.66       15.98     15.14 o 
  -5  11   9        1.17       -7.42      8.22 o 
  -4  11   9        3.43        2.46      7.04 o 
  -3  11   9       19.37        8.95      7.88 o 
  -2  11   9        9.11        7.12     10.10 o 
  -1  11   9        8.54        0.96      8.88 o 
   0  11   9       54.24       53.29     17.11 o 
   1  11   9        4.89        3.95      5.82 o 
   2  11   9       13.81       22.52      8.94 o 
  -5  12   9       14.10       17.37     11.09 o 
  -4  12   9      129.08      151.34     13.78 o 
  -3  12   9        1.68        1.56      7.95 o 
  -2  12   9        6.53        8.75      8.33 o 
  -1  12   9       14.51       11.57      8.67 o 
   0  12   9        3.80        4.18     11.36 o 
  -3  13   9       35.17       46.95     15.33 o 
  -2  13   9        3.24        4.49      9.95 o 
 -10   0  10      518.67      569.42     29.51 o 
  -9   0  10      444.96      428.91     21.47 o 
  -8   0  10        6.43        6.25      5.26 o 
  -7   0  10      562.10      556.91     16.86 o 
  -6   0  10      372.89      391.02     12.37 o 
  -5   0  10       64.55       77.60      6.26 o 
  -4   0  10      186.97      187.59      6.93 o 
  -3   0  10     2789.11     2865.99     43.86 o 
  -2   0  10      733.27      714.86     25.29 o 
  -1   0  10     2432.27     2407.60    184.59 o 
   0   0  10      362.49      318.22     13.33 o 
   1   0  10     1362.20     1417.74     42.78 o 
   2   0  10      121.44      121.27     12.74 o 
   3   0  10      749.19      774.82     32.54 o 
   4   0  10      555.85      606.62     36.76 o 
   5   0  10        8.31       10.88     12.42 o 
 -10   1  10       32.05       31.29      6.46 o 
  -9   1  10      581.63      595.16     15.98 o 
  -8   1  10     1443.17     1489.96     27.24 o 
  -7   1  10      333.56      382.15      9.00 o 
  -6   1  10       60.48       66.55      4.51 o 
  -5   1  10     1861.52     1711.41     17.43 o 
  -4   1  10     2611.17     2567.88     33.40 o 
  -3   1  10     1280.74     1415.47     16.64 o 
  -2   1  10     4949.06     4872.86     68.71 o 
  -1   1  10     1808.34     1596.25     47.47 o 
   0   1  10     1513.11     1479.60     35.76 o 
   1   1  10      560.82      595.69     16.51 o 
   2   1  10      688.94      740.50     19.47 o 
   3   1  10      111.94      121.90     10.79 o 
   4   1  10       54.75       47.77     13.23 o 
   5   1  10       68.78       45.21     22.20 o 
 -10   2  10      325.89      350.01     14.43 o 
  -9   2  10      292.78      317.09     11.72 o 
  -8   2  10       10.71       14.24      5.44 o 
  -7   2  10      334.98      365.43      9.13 o 
  -6   2  10      968.02      959.16     14.23 o 
  -5   2  10       19.52       24.07      3.26 o 
  -4   2  10      184.98      190.92      5.02 o 
  -3   2  10     2931.60     2948.88     33.36 o 
  -2   2  10      405.31      372.55      7.06 o 
  -1   2  10      454.75      445.27     17.07 o 
   0   2  10     1230.69     1206.40     39.03 o 
   1   2  10     1380.14     1398.02     31.86 o 
   2   2  10       24.42       27.61      7.71 o 
   3   2  10       47.73       56.69     10.31 o 
   4   2  10      727.11      771.57     28.99 o 
   5   2  10       25.06       29.79     11.81 o 
 -10   3  10        9.98        5.85      6.26 o 
  -9   3  10      399.31      444.43     12.91 o 
  -8   3  10      659.01      699.03     14.44 o 
  -7   3  10     1387.22     1430.71     25.15 o 
  -6   3  10       49.76       57.09      4.97 o 
  -5   3  10     1877.45     1872.22     28.59 o 
  -4   3  10     1994.76     1960.84     25.14 o 
  -3   3  10      104.02      115.87      3.10 o 
  -2   3  10      860.82      849.40     11.39 o 
  -1   3  10     1784.72     1717.23     23.31 o 
   0   3  10      328.76      304.16     12.63 o 
   1   3  10      604.17      658.91     17.87 o 
   2   3  10       98.64      119.32      9.88 o 
   3   3  10      218.64      215.88     13.44 o 
   4   3  10        6.93        7.61      7.78 o 
   5   3  10      185.72      177.84     15.65 o 
 -10   4  10      197.46      224.74     12.59 o 
  -9   4  10      350.65      328.16     10.92 o 
  -8   4  10       63.96       68.79      7.37 o 
  -7   4  10      165.43      192.84      7.15 o 
  -6   4  10      706.20      720.71     13.76 o 
  -5   4  10      102.99      110.46      5.07 o 
  -4   4  10      390.22      387.00      8.68 o 
  -3   4  10     2348.73     2331.07     34.20 o 
  -2   4  10      861.46      851.98     24.13 o 
  -1   4  10      239.74      247.85      6.43 o 
   0   4  10      730.34      776.42     23.75 o 
   1   4  10      919.35      927.00     25.43 o 
   2   4  10      484.96      505.82     15.20 o 
   3   4  10      258.80      308.02     15.58 o 
   4   4  10      261.33      261.24     28.47 o 
   5   4  10       24.40       25.09     11.58 o 
 -10   5  10       23.46       26.01      9.93 o 
  -9   5  10      272.54      269.85     14.57 o 
  -8   5  10      556.68      552.63     12.95 o 
  -7   5  10      281.50      283.51      6.82 o 
  -6   5  10        6.24        8.00      3.33 o 
  -5   5  10     2226.45     2169.98     31.56 o 
  -4   5  10      241.77      236.07     14.91 o 
  -3   5  10      259.41      258.41      6.20 o 
  -2   5  10      522.53      510.01     22.53 o 
  -1   5  10     1458.98     1497.17     47.24 o 
   0   5  10       76.14       73.37      4.21 o 
   1   5  10      364.77      407.35     15.10 o 
   2   5  10      508.44      549.23     19.75 o 
   3   5  10      116.16      127.51     10.07 o 
   4   5  10       19.75       20.38      7.84 o 
  -9   6  10      116.73      121.55     10.78 o 
  -8   6  10       13.56       22.42      6.03 o 
  -7   6  10      532.02      564.64     16.66 o 
  -6   6  10     1564.47     1520.13     27.61 o 
  -5   6  10      110.68       99.79      4.50 o 
  -4   6  10        3.23        2.08      4.86 o 
  -3   6  10      901.65      901.48     27.97 o 
  -2   6  10      708.51      709.59     29.02 o 
  -1   6  10      144.18      127.22     21.05 o 
   0   6  10     2004.98     2009.16     62.56 o 
   1   6  10       82.78      106.34      8.71 o 
   2   6  10       58.81       74.25      6.76 o 
   3   6  10      153.74      154.17     17.44 o 
   4   6  10      163.13      197.31     19.60 o 
  -9   7  10      134.23      127.37     11.40 o 
  -8   7  10      239.11      241.22     11.19 o 
  -7   7  10       30.03       27.78      5.41 o 
  -6   7  10      179.35      200.90      9.47 o 
  -5   7  10      994.35      928.79     44.94 o 
  -4   7  10      182.27      210.58     11.52 o 
  -3   7  10        0.33        8.36      6.68 o 
  -2   7  10      841.68      767.17     39.65 o 
  -1   7  10      419.17      459.74     25.92 o 
   0   7  10      284.68      301.71     20.44 o 
   1   7  10      585.10      570.85     24.37 o 
   2   7  10      476.90      486.97     26.26 o 
   3   7  10      115.31      125.43     14.93 o 
   4   7  10        1.41       -3.28      6.24 o 
  -9   8  10       91.41       87.89     17.51 o 
  -8   8  10       10.18        0.50      6.17 o 
  -7   8  10      744.58      709.71     41.13 o 
  -6   8  10      570.16      530.51     26.89 o 
  -5   8  10      122.59      129.05     12.60 o 
  -4   8  10      113.06      141.57     15.90 o 
  -3   8  10      759.89      726.42     22.38 o 
  -2   8  10      113.68      109.53     10.53 o 
  -1   8  10        6.90        5.62      3.70 o 
   0   8  10      309.56      357.76     52.01 o 
   1   8  10       80.21       98.08      7.63 o 
   2   8  10        3.74        1.49      3.52 o 
   3   8  10       76.73       67.31      7.07 o 
  -8   9  10      154.64      135.39     16.07 o 
  -7   9  10       37.74       34.28      6.58 o 
  -6   9  10      154.18      125.21     13.05 o 
  -5   9  10      356.34      386.35     19.46 o 
  -4   9  10      251.51      269.64     13.85 o 
  -3   9  10       10.68       15.61      9.80 o 
  -2   9  10      340.69      320.43     51.36 o 
  -1   9  10      244.23      267.64     18.17 o 
   0   9  10       14.85        6.27      5.40 o 
   1   9  10      116.78      117.60     17.53 o 
   2   9  10      272.10      341.47     28.97 o 
   3   9  10       25.42       26.10     12.75 o 
  -7  10  10      229.76      235.98     24.69 o 
  -6  10  10      282.87      326.75     25.74 o 
  -5  10  10       47.04       41.85     10.20 o 
  -4  10  10       88.48       79.59     20.74 o 
  -3  10  10      410.39      416.66     23.84 o 
  -2  10  10       94.53       70.99     33.36 o 
  -1  10  10       12.02       14.83      7.40 o 
   0  10  10       71.19       76.62     11.50 o 
   1  10  10      126.37      125.66     27.87 o 
   2  10  10        1.74        2.05      6.60 o 
  -6  11  10       30.30       31.98     11.60 o 
  -5  11  10      120.94      133.23     14.30 o 
  -4  11  10      117.87       95.33     32.45 o 
  -3  11  10       21.71       14.34      9.64 o 
  -2  11  10       65.78       47.93     22.18 o 
  -1  11  10       87.97       85.92     17.18 o 
   0  11  10       16.33       18.32     14.25 o 
   1  11  10       29.18       30.73     10.95 o 
  -5  12  10       20.38        9.93      8.88 o 
  -4  12  10       91.42       65.63     32.38 o 
  -3  12  10       97.66       91.72     34.79 o 
  -2  12  10       60.13       51.60     24.51 o 
  -1  12  10        9.39       21.92     14.52 o 
 -10   1  11        1.37        1.71      5.16 o 
  -9   1  11        0.01        4.48      4.37 o 
  -8   1  11       20.56       18.59      4.38 o 
  -7   1  11        0.99        2.13      2.82 o 
  -6   1  11        0.15       -0.12      3.03 o 
  -5   1  11      215.18      222.00      6.14 o 
  -4   1  11      108.30      122.18      5.43 o 
  -3   1  11       98.07      100.60      3.83 o 
  -2   1  11      427.00      418.65      9.82 o 
  -1   1  11       47.15       44.72      4.56 o 
   0   1  11        6.52        8.64      4.23 o 
   1   1  11        0.29        6.53      6.36 o 
   2   1  11        2.35        7.87      6.95 o 
   3   1  11       21.41       30.15      8.68 o 
   4   1  11        0.78        4.50      9.79 o 
 -10   2  11       62.70       53.85      9.17 o 
  -9   2  11       21.95       23.33      5.57 o 
  -8   2  11        1.26        4.91      3.65 o 
  -7   2  11       17.99       14.31      3.88 o 
  -6   2  11        3.83        3.33      2.63 o 
  -5   2  11      104.66      109.85      4.21 o 
  -4   2  11        1.80        0.79      2.43 o 
  -3   2  11      294.17      310.18      6.31 o 
  -2   2  11      212.10      223.71     10.62 o 
  -1   2  11      126.93      122.18      6.93 o 
   0   2  11        9.24       13.99      4.60 o 
   1   2  11       14.92       16.38      5.30 o 
   2   2  11      138.63      162.82     11.48 o 
   3   2  11       16.73       16.91     11.70 o 
   4   2  11       23.03        8.68      7.58 o 
 -10   3  11        1.13        5.39      6.00 o 
  -9   3  11       10.07        5.34      4.43 o 
  -8   3  11      196.23      202.26     10.10 o 
  -7   3  11       97.32       95.37      7.96 o 
  -6   3  11       42.84       48.11      3.38 o 
  -5   3  11       38.13       40.65      3.51 o 
  -4   3  11      316.31      344.54      6.31 o 
  -3   3  11      239.77      235.26      4.11 o 
  -2   3  11      459.36      445.73      8.10 o 
  -1   3  11      417.63      418.25     10.34 o 
   0   3  11        8.40        8.41      3.49 o 
   1   3  11      512.89      540.84     21.81 o 
   2   3  11       45.81       48.14      8.48 o 
   3   3  11       50.91       47.39      8.65 o 
   4   3  11        0.76        4.95      8.95 o 
 -10   4  11       16.13       18.54      5.58 o 
  -9   4  11       30.29       21.45      7.81 o 
  -8   4  11       34.01       26.21      4.24 o 
  -7   4  11        2.33       -2.68      2.68 o 
  -6   4  11       52.81       51.36      6.07 o 
  -5   4  11        1.30        5.25      3.13 o 
  -4   4  11      488.74      503.32      6.82 o 
  -3   4  11       72.92       83.19      5.19 o 
  -2   4  11      182.89      179.97     17.62 o 
  -1   4  11       62.76       68.26      5.29 o 
   0   4  11       78.74       91.24      7.77 o 
   1   4  11      121.19      140.92     11.88 o 
   2   4  11        5.86        5.07      5.04 o 
   3   4  11        4.13        8.20      7.50 o 
   4   4  11        1.54        0.37      5.75 o 
 -10   5  11       19.67       15.16      7.79 o 
  -9   5  11       29.64       31.14      4.81 o 
  -8   5  11       91.53       86.52      5.13 o 
  -7   5  11       89.23       72.26      4.50 o 
  -6   5  11      448.96      468.05     10.06 o 
  -5   5  11        9.96       14.86      2.94 o 
  -4   5  11      621.23      635.63     16.31 o 
  -3   5  11       84.61       97.80      5.23 o 
  -2   5  11      170.86      174.35     13.79 o 
  -1   5  11        0.91       -7.72      9.66 o 
   0   5  11       79.52       94.01      3.98 o 
   1   5  11      150.06      172.46     11.12 o 
   2   5  11      119.38      124.50     12.42 o 
   3   5  11       39.25       44.60      8.38 o 
   4   5  11        0.33       -6.06      8.67 o 
  -9   6  11       13.26       17.38      6.37 o 
  -8   6  11        6.39        8.19      6.00 o 
  -7   6  11       64.77       67.45      6.16 o 
  -6   6  11       48.72       49.03      4.62 o 
  -5   6  11      333.62      307.09      9.14 o 
  -4   6  11      280.79      310.71     13.25 o 
  -3   6  11      123.35      113.02      5.25 o 
  -2   6  11        1.92        0.74      5.98 o 
  -1   6  11      432.55      449.41     23.36 o 
   0   6  11       41.66       34.70      2.77 o 
   1   6  11        0.74       -3.28      4.28 o 
   2   6  11        0.29        2.01      4.16 o 
   3   6  11       19.31       17.50      7.58 o 
  -9   7  11        9.85       18.03      6.59 o 
  -8   7  11       12.95       13.74      5.61 o 
  -7   7  11       49.66       43.50      8.50 o 
  -6   7  11       50.06       42.91      3.58 o 
  -5   7  11       21.81       21.93      8.04 o 
  -4   7  11      141.98      170.77     10.48 o 
  -3   7  11      101.23      106.39     11.16 o 
  -2   7  11      125.40      117.87     16.14 o 
  -1   7  11       27.65       16.71      9.65 o 
   0   7  11       32.71       25.47      3.84 o 
   1   7  11       95.23      102.18     13.29 o 
   2   7  11       15.14       10.99      4.37 o 
   3   7  11       11.71        3.32      5.42 o 
  -9   8  11        2.64        0.87      5.67 o 
  -8   8  11       21.64       21.04      6.61 o 
  -7   8  11        4.26        2.88      4.07 o 
  -6   8  11       34.90       23.49      2.67 o 
  -5   8  11        7.31        6.27      6.01 o 
  -4   8  11       58.45       64.04      8.48 o 
  -3   8  11       43.65       65.38     12.56 o 
  -2   8  11      229.65      207.51     24.06 o 
  -1   8  11      152.12      181.65     40.04 o 
   0   8  11       44.41       47.38     17.36 o 
   1   8  11       18.31       18.80     11.52 o 
   2   8  11        6.01       -5.76     10.32 o 
   3   8  11        5.71       13.73     11.46 o 
  -8   9  11        1.60      -20.19     22.68 o 
  -7   9  11        2.82      -10.55     11.95 o 
  -6   9  11       23.79       27.16     11.63 o 
  -5   9  11       40.88       30.86      8.45 o 
  -4   9  11        0.17       -0.40      7.58 o 
  -3   9  11      184.22      192.72     13.87 o 
  -2   9  11       72.13       29.40     14.40 o 
  -1   9  11        4.42        6.22      5.76 o 
   0   9  11       43.93       40.30     10.21 o 
   1   9  11        0.79       -0.80      9.86 o 
   2   9  11       39.31       41.34     15.56 o 
  -7  10  11        1.74        4.31     11.11 o 
  -6  10  11        0.51       13.47     11.76 o 
  -5  10  11       47.48       36.78     11.45 o 
  -4  10  11       51.04       33.91     12.61 o 
  -3  10  11       59.88       31.16     20.88 o 
  -2  10  11        5.41        3.02      6.92 o 
  -1  10  11      140.03      154.32     19.91 o 
   0  10  11        2.44       -5.19      7.24 o 
   1  10  11        1.98        9.17      9.13 o 
  -6  11  11       13.72       17.80     11.49 o 
  -5  11  11       40.28       37.02     10.32 o 
  -4  11  11        3.75        6.57      9.35 o 
  -3  11  11       51.05       36.95     14.85 o 
  -2  11  11        7.72        8.30      8.56 o 
  -1  11  11        0.02       10.72     13.56 o 
   0  11  11        1.19        8.01     12.48 o 
  -4  12  11       63.34       41.31     18.28 o 
  -3  12  11        0.27        4.89     12.51 o 
  -2  12  11       25.09       26.39     17.07 o 
 -10   0  12      658.63      694.60     26.63 o 
  -9   0  12      205.40      212.36     13.38 o 
  -8   0  12        0.75        0.93      5.04 o 
  -7   0  12      939.14      972.53     23.39 o 
  -6   0  12     1594.64     1637.19     26.44 o 
  -5   0  12      407.84      405.09     15.76 o 
  -4   0  12      241.44      230.12      9.34 o 
  -3   0  12     1755.30     1791.78     29.92 o 
  -2   0  12      739.38      813.01     46.02 o 
  -1   0  12       34.83       41.50      6.68 o 
   0   0  12      366.96      351.95     24.94 o 
   1   0  12      793.64      839.87     32.62 o 
   2   0  12       14.40       16.12     11.34 o 
   3   0  12        3.71       10.07     11.87 o 
   4   0  12      235.22      219.81     26.33 o 
 -10   1  12        2.98       -1.75      4.71 o 
  -9   1  12      334.19      378.82     12.84 o 
  -8   1  12     1205.72     1252.64     21.73 o 
  -7   1  12       34.56       52.71      4.52 o 
  -6   1  12      306.88      316.97      7.63 o 
  -5   1  12      843.99      857.49     14.32 o 
  -4   1  12     1083.41     1146.47     15.76 o 
  -3   1  12       59.36       76.78      3.90 o 
  -2   1  12     1411.28     1373.48     45.03 o 
  -1   1  12      304.26      303.38     25.11 o 
   0   1  12      213.94      241.49     15.23 o 
   1   1  12       41.66       45.60      7.49 o 
   2   1  12      102.10       87.00      9.31 o 
   3   1  12      552.50      504.28     28.59 o 
   4   1  12        4.02        5.01      8.13 o 
 -10   2  12      329.13      335.97     13.01 o 
  -9   2  12      580.58      573.95     15.23 o 
  -8   2  12       92.00       86.21      6.99 o 
  -7   2  12      240.72      279.20      7.95 o 
  -6   2  12     1628.44     1619.26     22.90 o 
  -5   2  12     1115.32     1121.65     18.15 o 
  -4   2  12      533.53      541.63      9.20 o 
  -3   2  12     2192.51     2220.40     27.09 o 
  -2   2  12      394.87      404.20     14.12 o 
  -1   2  12       13.95       22.19      6.14 o 
   0   2  12      574.12      557.01     26.49 o 
   1   2  12     1115.21     1174.74     28.97 o 
   2   2  12       48.37       42.12      9.82 o 
   3   2  12       45.88       31.25      9.38 o 
   4   2  12      187.78      168.23     40.86 o 
 -10   3  12        1.53        8.83      5.01 o 
  -9   3  12      336.62      345.94     11.20 o 
  -8   3  12      649.58      661.79     16.31 o 
  -7   3  12      126.71      129.49      7.48 o 
  -6   3  12      155.60      174.66      7.12 o 
  -5   3  12     1871.07     1885.02     26.16 o 
  -4   3  12     1676.90     1734.56     21.02 o 
  -3   3  12      122.87      136.90      3.86 o 
  -2   3  12      656.61      595.44     10.23 o 
  -1   3  12     1792.36     1803.30     86.64 o 
   0   3  12      237.61      224.17     15.31 o 
   1   3  12       52.66       43.13      7.16 o 
   2   3  12       90.86       89.11      9.03 o 
   3   3  12      194.70      175.55     14.20 o 
   4   3  12        1.59       -2.59      9.47 o 
 -10   4  12      220.72      238.14     10.60 o 
  -9   4  12      345.87      361.67     13.36 o 
  -8   4  12        0.87        2.00      2.74 o 
  -7   4  12      364.76      355.77     14.42 o 
  -6   4  12     1719.41     1753.23     25.79 o 
  -5   4  12       29.11       22.63      3.54 o 
  -4   4  12        2.21       10.26      3.85 o 
  -3   4  12     2386.76     2272.09     35.69 o 
  -2   4  12      687.47      726.59     29.59 o 
  -1   4  12       55.47       54.16      4.05 o 
   0   4  12     1113.93     1129.68     54.70 o 
   1   4  12      264.02      254.65     18.79 o 
   2   4  12       41.30       43.01      7.49 o 
   3   4  12      204.24      198.06     14.49 o 
 -10   5  12        0.16        6.07      6.71 o 
  -9   5  12      207.49      198.07     11.73 o 
  -8   5  12      213.84      189.73     12.14 o 
  -7   5  12      623.50      637.45     16.03 o 
  -6   5  12      424.99      427.95      9.98 o 
  -5   5  12     1379.10     1280.85     58.38 o 
  -4   5  12      244.20      247.62      6.42 o 
  -3   5  12      398.40      400.32     17.99 o 
  -2   5  12      685.72      694.69     26.38 o 
  -1   5  12      746.69      800.27     47.31 o 
   0   5  12      134.18      131.90      8.04 o 
   1   5  12        1.69        9.45      4.53 o 
   2   5  12      237.16      239.55     19.31 o 
   3   5  12      109.85       95.70     10.91 o 
  -9   6  12       93.05       93.06      8.89 o 
  -8   6  12        4.48        0.99      4.78 o 
  -7   6  12      240.68      232.27     11.33 o 
  -6   6  12     1181.98     1093.03     29.70 o 
  -5   6  12        8.60       12.26      8.85 o 
  -4   6  12      679.06      660.76     20.50 o 
  -3   6  12      631.35      587.64     27.53 o 
  -2   6  12      360.50      381.83     37.51 o 
  -1   6  12       46.79       45.95     13.70 o 
   0   6  12      398.16      365.53     35.90 o 
   1   6  12      404.88      379.56     24.66 o 
   2   6  12        7.49        0.64      5.50 o 
   3   6  12      107.38      112.26     27.24 o 
  -9   7  12       62.92       55.99     11.84 o 
  -8   7  12      335.38      289.11     20.64 o 
  -7   7  12      118.51      109.10     12.14 o 
  -6   7  12       61.56       55.79      8.78 o 
  -5   7  12      384.68      382.35     17.41 o 
  -4   7  12      142.61      156.55     13.32 o 
  -3   7  12        9.93        3.34      5.91 o 
  -2   7  12      238.00      231.78     22.76 o 
  -1   7  12      100.45      120.64     18.50 o 
   0   7  12       64.74       75.96     15.41 o 
   1   7  12       64.77       58.99     12.28 o 
   2   7  12      145.54      189.79     19.10 o 
  -8   8  12       45.28       49.51     15.64 o 
  -7   8  12      241.45      254.85     26.93 o 
  -6   8  12      265.04      282.54     20.29 o 
  -5   8  12       14.53       16.52      8.66 o 
  -4   8  12      287.12      283.80     17.39 o 
  -3   8  12      721.53      692.75     37.18 o 
  -2   8  12      118.16      172.13     17.57 o 
  -1   8  12      134.60      100.42     25.88 o 
   0   8  12      409.05      449.53     52.85 o 
   1   8  12       63.01       75.89     21.98 o 
   2   8  12       10.00        5.65      9.87 o 
  -8   9  12       79.23       76.80     19.32 o 
  -7   9  12      116.88      133.03     23.62 o 
  -6   9  12       22.94       21.03      8.41 o 
  -5   9  12      143.17      134.39     32.15 o 
  -4   9  12      199.76      207.40     15.26 o 
  -3   9  12        0.12        3.31      6.77 o 
  -2   9  12       65.50       95.94     16.09 o 
  -1   9  12      127.74      116.42     19.50 o 
   0   9  12       29.62       35.97     14.59 o 
   1   9  12       68.93       65.00     19.67 o 
  -7  10  12       88.59       84.06     22.91 o 
  -6  10  12      110.38      138.07     13.99 o 
  -5  10  12       10.59        9.10      8.10 o 
  -4  10  12       62.96       49.31     27.41 o 
  -3  10  12      260.59      247.05     17.46 o 
  -2  10  12       94.25       62.10     27.77 o 
  -1  10  12        2.30       -6.27     11.24 o 
   0  10  12       49.57       71.88     30.73 o 
  -6  11  12        2.62       -4.73      9.06 o 
  -5  11  12      196.84      196.39     18.76 o 
  -4  11  12       71.85       59.52     21.45 o 
  -3  11  12       10.71       -0.96      7.30 o 
  -2  11  12       71.29       26.80     20.79 o 
  -1  11  12       85.85       90.12     26.06 o 
 -10   1  13        3.11        4.90      4.68 o 
  -9   1  13        0.08        1.41      3.85 o 
  -8   1  13        1.88        7.78      3.89 o 
  -7   1  13        7.55        5.61      3.53 o 
  -6   1  13        3.00        3.32      2.61 o 
  -5   1  13       14.11       17.76      4.03 o 
  -4   1  13        3.58        1.66      2.44 o 
  -3   1  13      129.11      133.29      5.10 o 
  -2   1  13       45.66       60.42      5.59 o 
  -1   1  13       46.16       47.62      9.40 o 
   0   1  13      243.33      246.57     13.49 o 
   1   1  13      108.43      121.53     12.44 o 
   2   1  13       52.87       49.15     10.92 o 
   3   1  13       13.70        9.59      7.20 o 
 -10   2  13        2.48        5.69      4.89 o 
  -9   2  13        0.84        1.36      3.37 o 
  -8   2  13      201.47      200.77      7.87 o 
  -7   2  13       82.45       86.01      5.31 o 
  -6   2  13      126.00      131.97      7.42 o 
  -5   2  13      128.47      143.30      6.53 o 
  -4   2  13        0.34        0.47      2.08 o 
  -3   2  13        4.36        8.50      2.55 o 
  -2   2  13       29.10       26.52      6.34 o 
  -1   2  13       59.13       61.32      9.38 o 
   0   2  13       27.52       21.70      5.76 o 
   1   2  13       53.38       42.10      8.41 o 
   2   2  13       25.98       16.65      7.51 o 
   3   2  13        3.96        3.80      6.87 o 
 -10   3  13       15.34       10.36      4.96 o 
  -9   3  13       14.52       10.05      4.66 o 
  -8   3  13       15.54       20.72      5.17 o 
  -7   3  13       26.96       24.24      3.39 o 
  -6   3  13        4.47       -0.10      3.41 o 
  -5   3  13      266.18      278.02      9.70 o 
  -4   3  13     1007.80     1026.74     14.89 o 
  -3   3  13      124.99      133.58      4.05 o 
  -2   3  13        0.24        0.51      3.38 o 
  -1   3  13       61.77       65.22      6.15 o 
   0   3  13      316.88      364.02     29.37 o 
   1   3  13      104.89      112.55     10.23 o 
   2   3  13        1.43       -2.59      5.49 o 
   3   3  13        2.11        1.96      5.72 o 
 -10   4  13        1.33        1.71      5.64 o 
  -9   4  13       18.80       20.25      4.11 o 
  -8   4  13       55.00       49.94      4.59 o 
  -7   4  13      210.22      220.48      9.92 o 
  -6   4  13      289.79      302.68     10.08 o 
  -5   4  13        1.65        3.25      1.52 o 
  -4   4  13      163.18      158.50      8.15 o 
  -3   4  13       59.42       55.20      5.12 o 
  -2   4  13       29.45       30.67      9.46 o 
  -1   4  13        0.29        0.65      2.79 o 
   0   4  13       23.65       22.29      4.00 o 
   1   4  13       10.52       13.31      5.59 o 
   2   4  13        3.52        6.18      8.21 o 
   3   4  13        2.92       11.47      7.61 o 
 -10   5  13       14.39        3.01      6.36 o 
  -9   5  13       25.35       30.21      6.92 o 
  -8   5  13      172.93      180.29     12.43 o 
  -7   5  13      105.36       98.42      6.34 o 
  -6   5  13       29.81       29.37      5.27 o 
  -5   5  13       20.55       19.58      6.47 o 
  -4   5  13       52.25       57.09      3.55 o 
  -3   5  13      141.79      134.16      6.48 o 
  -2   5  13        5.15        5.96      8.84 o 
  -1   5  13      132.97      185.10     24.89 o 
   0   5  13      103.00       91.97     10.12 o 
   1   5  13       18.36       19.11      5.41 o 
   2   5  13        0.05        4.06      6.21 o 
   3   5  13        0.03       16.49      7.51 o 
  -9   6  13        9.67        5.59      9.79 o 
  -8   6  13        0.88        3.89      5.29 o 
  -7   6  13      163.40      150.30     10.93 o 
  -6   6  13       13.49        9.08      2.99 o 
  -5   6  13      138.92      136.10     10.08 o 
  -4   6  13        0.55        3.79      7.20 o 
  -3   6  13       15.37        6.96      3.67 o 
  -2   6  13       34.11       31.70     17.20 o 
  -1   6  13       14.63       15.91     10.77 o 
   0   6  13       52.69       38.03      9.65 o 
   1   6  13       17.84        2.76      4.49 o 
   2   6  13       61.14       66.69     19.35 o 
  -9   7  13       10.66       12.05      7.94 o 
  -8   7  13       23.08       10.57      7.93 o 
  -7   7  13       13.71       10.17      9.54 o 
  -6   7  13       65.94       84.74     11.88 o 
  -5   7  13       14.11       12.12      7.09 o 
  -4   7  13        7.60       13.41      7.29 o 
  -3   7  13        7.34        6.87      2.45 o 
  -2   7  13        3.83        5.60     10.34 o 
  -1   7  13       85.12      106.84     16.64 o 
   0   7  13       50.16       65.44     16.11 o 
   1   7  13        9.67        8.84      9.46 o 
   2   7  13        7.96        1.88     10.98 o 
  -8   8  13       55.97       56.69     19.85 o 
  -7   8  13        8.54       17.41     12.19 o 
  -6   8  13        6.35        5.08      6.51 o 
  -5   8  13       23.01       24.55     11.03 o 
  -4   8  13        1.02        2.55      7.40 o 
  -3   8  13       12.86        9.46      7.52 o 
  -2   8  13        0.17        2.00      6.44 o 
  -1   8  13      188.68      189.14     21.48 o 
   0   8  13       58.05       42.92     17.32 o 
   1   8  13       26.50        9.67     16.37 o 
  -7   9  13        2.54       -4.98     13.43 o 
  -6   9  13      115.44      128.28     15.44 o 
  -5   9  13        1.00       -8.05      9.25 o 
  -4   9  13       24.76        9.36     11.00 o 
  -3   9  13       28.57       16.12      9.89 o 
  -2   9  13       27.24       22.34     13.06 o 
  -1   9  13        0.01       12.83     12.56 o 
   0   9  13      147.19      159.95     25.39 o 
  -6  10  13        0.05       -6.75      8.17 o 
  -5  10  13        2.19        4.18     11.28 o 
  -4  10  13      122.70      121.62     37.45 o 
  -3  10  13       15.72        5.26     12.06 o 
  -2  10  13        2.48       -0.22      7.02 o 
  -1  10  13        6.10       22.26     14.94 o 
  -5  11  13       26.01       13.15     10.63 o 
  -4  11  13        8.51        9.56     15.46 o 
  -3  11  13       85.45       56.40     28.19 o 
  -2  11  13        2.84        7.74      9.39 o 
 -10   0  14      389.27      405.28     17.82 o 
  -9   0  14      411.44      427.47     18.04 o 
  -8   0  14        0.72       -4.28      6.26 o 
  -7   0  14      215.61      241.48     16.83 o 
  -6   0  14      667.10      683.62     20.09 o 
  -5   0  14       44.36       46.78      5.85 o 
  -4   0  14      508.26      526.54     13.92 o 
  -3   0  14     1118.21     1171.49     25.41 o 
  -2   0  14      315.74      352.49     34.84 o 
  -1   0  14       19.51       39.29     11.88 o 
   0   0  14      280.24      344.23     26.03 o 
   1   0  14      494.34      568.47     36.88 o 
   2   0  14       14.20        4.29      8.58 o 
   3   0  14       79.65       28.90     28.65 o 
 -10   1  14       50.09       46.04      7.08 o 
  -9   1  14       83.05      109.17      7.14 o 
  -8   1  14      624.52      617.77     14.12 o 
  -7   1  14       78.42       69.87      6.46 o 
  -6   1  14       52.71       41.79      5.62 o 
  -5   1  14      642.92      681.42     11.59 o 
  -4   1  14      685.07      718.87     12.39 o 
  -3   1  14       22.64       27.72      3.67 o 
  -2   1  14      590.23      626.90     37.33 o 
  -1   1  14      752.07      965.15     47.90 o 
   0   1  14      476.54      530.43     20.21 o 
   1   1  14      151.41      135.95     15.46 o 
   2   1  14       60.60       56.34     10.02 o 
   3   1  14      247.52      222.55     47.14 o 
 -10   2  14      368.74      385.84     12.68 o 
  -9   2  14      414.56      389.57     11.23 o 
  -8   2  14        9.12       11.16      4.05 o 
  -7   2  14      528.71      537.65     15.16 o 
  -6   2  14      482.77      513.49     10.67 o 
  -5   2  14       10.78       10.91      3.03 o 
  -4   2  14       67.59       73.94      3.92 o 
  -3   2  14     1367.72     1445.37     33.98 o 
  -2   2  14      606.35      644.89     22.01 o 
  -1   2  14      160.61      177.04     10.96 o 
   0   2  14      256.71      306.64     25.68 o 
   1   2  14      104.79      135.92     10.76 o 
   2   2  14       84.74       95.02     25.01 o 
   3   2  14       20.15        4.58      9.10 o 
 -10   3  14       23.89       25.87      6.44 o 
  -9   3  14      128.88      139.37     12.12 o 
  -8   3  14      359.59      362.15     14.44 o 
  -7   3  14       42.54       48.47      5.76 o 
  -6   3  14        3.47        0.71      3.98 o 
  -5   3  14      800.45      834.09     12.58 o 
  -4   3  14      201.98      206.01      5.52 o 
  -3   3  14       11.32       17.50      2.41 o 
  -2   3  14      790.61      760.66     27.24 o 
  -1   3  14      830.75      900.20     83.75 o 
   0   3  14      369.62      405.43     49.98 o 
   1   3  14       62.95       49.25      7.86 o 
   2   3  14      352.35      315.36     23.24 o 
 -10   4  14      162.38      157.82     12.14 o 
  -9   4  14      192.54      212.41     11.84 o 
  -8   4  14        0.63        0.86      5.63 o 
  -7   4  14      426.47      441.98     10.94 o 
  -6   4  14     1231.06     1227.32     24.38 o 
  -5   4  14       80.04       73.68      2.42 o 
  -4   4  14       43.52       48.80      7.51 o 
  -3   4  14      740.27      684.27     34.97 o 
  -2   4  14      357.33      336.35     16.70 o 
  -1   4  14       40.96       36.15      4.68 o 
   0   4  14      243.23      223.31     13.10 o 
   1   4  14      148.38      145.88     23.35 o 
   2   4  14        2.22        9.88      6.17 o 
  -9   5  14       93.76       73.81      9.33 o 
  -8   5  14      128.48      125.84      8.88 o 
  -7   5  14      359.16      367.37     15.73 o 
  -6   5  14       97.95       99.29      5.65 o 
  -5   5  14      416.83      442.42     18.78 o 
  -4   5  14      387.49      358.30     11.36 o 
  -3   5  14        2.96       10.55      4.02 o 
  -2   5  14      474.39      468.64     24.64 o 
  -1   5  14      252.90      326.95     27.46 o 
   0   5  14      269.75      222.63     38.40 o 
   1   5  14       30.67       21.41      6.46 o 
   2   5  14      172.88      134.21     22.35 o 
  -9   6  14      139.52      123.37     10.56 o 
  -8   6  14        0.28        5.77      4.94 o 
  -7   6  14      187.35      208.33     15.75 o 
  -6   6  14      335.05      354.30     15.14 o 
  -5   6  14       55.96       59.86      9.49 o 
  -4   6  14      247.62      256.15     15.97 o 
  -3   6  14      541.85      476.73     34.00 o 
  -2   6  14       46.46       71.38     13.89 o 
  -1   6  14       24.55       30.94     12.74 o 
   0   6  14      117.63      101.25     20.78 o 
   1   6  14      122.61      130.07     16.50 o 
  -9   7  14       50.21       38.77     15.70 o 
  -8   7  14      119.45      140.08     29.69 o 
  -7   7  14      331.50      356.48     20.78 o 
  -6   7  14       59.22       81.12     11.83 o 
  -5   7  14      245.70      215.38     16.93 o 
  -4   7  14      382.91      400.26     23.13 o 
  -3   7  14       24.55       18.56      4.04 o 
  -2   7  14       40.97       55.43     14.55 o 
  -1   7  14      186.65      205.39     29.30 o 
   0   7  14       36.37       61.82     16.81 o 
   1   7  14        2.13       29.43     17.31 o 
  -8   8  14       12.86       18.70     15.84 o 
  -7   8  14        3.05        1.73      8.27 o 
  -6   8  14      304.31      308.83     21.15 o 
  -5   8  14        2.71        1.43      6.57 o 
  -4   8  14      124.61      122.77     37.01 o 
  -3   8  14      124.84      133.69     14.47 o 
  -2   8  14       76.49       85.33     21.00 o 
  -1   8  14        2.00       -4.23     13.14 o 
   0   8  14      196.30      232.49     44.79 o 
  -7   9  14       30.32       30.16     10.29 o 
  -6   9  14        0.11        4.20      7.56 o 
  -5   9  14      246.83      261.85     18.20 o 
  -4   9  14      138.20      124.29     45.29 o 
  -3   9  14       34.45       35.86     18.90 o 
  -2   9  14       17.89       19.64     13.55 o 
  -1   9  14       41.50       52.57     18.89 o 
  -6  10  14       40.78       43.78     14.46 o 
  -5  10  14       39.96       32.66     20.58 o 
  -4  10  14       33.97       33.13     11.57 o 
  -3  10  14      105.93       70.98     31.84 o 
  -2  10  14       31.43       18.77     14.33 o 
 -10   1  15        0.84        6.90      5.92 o 
  -9   1  15        1.34        1.52      4.05 o 
  -8   1  15        8.10        2.94      3.98 o 
  -7   1  15        2.44        3.38      4.22 o 
  -6   1  15       13.34       15.84      4.92 o 
  -5   1  15       34.66       30.42      3.88 o 
  -4   1  15       61.75       73.89      4.62 o 
  -3   1  15       81.88       93.72      8.67 o 
  -2   1  15       81.31       83.73      7.30 o 
  -1   1  15        0.69        2.44      7.47 o 
   0   1  15        0.16        0.16      5.26 o 
   1   1  15       19.51       18.80      7.38 o 
   2   1  15        4.29       10.71      7.07 o 
 -10   2  15       31.16       21.27      6.27 o 
  -9   2  15        2.80       -2.59      3.90 o 
  -8   2  15       66.40       72.53      5.75 o 
  -7   2  15        0.70       -5.55      5.55 o 
  -6   2  15        0.33       -1.73      2.56 o 
  -5   2  15      285.42      276.80      7.13 o 
  -4   2  15        0.09        1.17      2.02 o 
  -3   2  15       72.07       73.88      4.41 o 
  -2   2  15       17.69       28.37      5.76 o 
  -1   2  15        4.51        7.46      7.45 o 
   0   2  15       34.47       27.52      6.18 o 
   1   2  15       37.21       17.30      6.51 o 
   2   2  15       21.31       24.96     14.64 o 
 -10   3  15       13.59       14.66      6.98 o 
  -9   3  15        0.05        4.25      3.71 o 
  -8   3  15       16.74       21.20      5.06 o 
  -7   3  15       10.18       15.58      7.08 o 
  -6   3  15        0.25       -0.02      2.23 o 
  -5   3  15      134.94      132.32      5.30 o 
  -4   3  15       50.25       63.73      4.31 o 
  -3   3  15      120.13      112.16      7.93 o 
  -2   3  15       85.56       79.41      5.30 o 
  -1   3  15        0.90       -3.85      4.87 o 
   0   3  15       19.64        7.25      6.28 o 
   1   3  15        6.76        4.47      5.35 o 
   2   3  15        1.97       -4.93      7.34 o 
 -10   4  15        5.50       16.33      6.86 o 
  -9   4  15       48.84       41.61      8.40 o 
  -8   4  15        0.35       -0.76      3.37 o 
  -7   4  15      140.27      145.32     10.31 o 
  -6   4  15       16.85       12.43      3.37 o 
  -5   4  15      187.99      180.75     13.68 o 
  -4   4  15      207.16      213.34      8.46 o 
  -3   4  15        4.51       -0.58      4.09 o 
  -2   4  15       18.35       15.09      7.31 o 
  -1   4  15        3.21        7.43      6.97 o 
   0   4  15       16.30       12.03      4.97 o 
   1   4  15       11.60       -4.27      5.29 o 
  -9   5  15        3.27        5.60      6.81 o 
  -8   5  15        0.08       -2.08      4.71 o 
  -7   5  15       30.48       24.48      4.68 o 
  -6   5  15       99.80      108.09     12.04 o 
  -5   5  15      106.67       96.29      8.87 o 
  -4   5  15        4.45        7.83      4.72 o 
  -3   5  15       22.88       26.70      6.00 o 
  -2   5  15       11.87       14.13     12.62 o 
  -1   5  15       19.35       20.61     18.67 o 
   0   5  15       22.18       37.08     13.91 o 
   1   5  15        5.20        2.72      9.89 o 
  -9   6  15        0.63       -2.47      9.71 o 
  -8   6  15       65.83       67.71     23.47 o 
  -7   6  15       92.83       84.79     16.29 o 
  -6   6  15        0.48       -1.41      8.19 o 
  -5   6  15        4.06        0.05      9.18 o 
  -4   6  15      169.64      134.48     13.20 o 
  -3   6  15       52.87       33.90      9.59 o 
  -2   6  15        1.76      -10.59     10.63 o 
  -1   6  15        5.94        9.21     11.15 o 
   0   6  15        1.49       -5.07     21.68 o 
   1   6  15        3.38        1.68     10.44 o 
  -8   7  15        0.50       -8.71     11.20 o 
  -7   7  15      127.34      125.83     16.73 o 
  -6   7  15        3.78        0.42      6.69 o 
  -5   7  15       10.85        3.39      6.94 o 
  -4   7  15       21.17       10.64      9.86 o 
  -3   7  15       28.47        9.37      8.03 o 
  -2   7  15        2.69        7.24     12.88 o 
  -1   7  15        4.20       12.02     14.90 o 
   0   7  15        1.80      -15.54     15.54 o 
  -8   8  15       24.35       12.13     13.15 o 
  -7   8  15       63.85       53.92     10.88 o 
  -6   8  15        7.62       11.37     10.04 o 
  -5   8  15       16.00        4.00      7.61 o 
  -4   8  15       64.46       39.38     14.82 o 
  -3   8  15        4.57        0.75      6.50 o 
  -2   8  15       10.69       17.24     15.42 o 
  -1   8  15       75.96      102.38     20.08 o 
  -7   9  15       15.76       19.60     27.32 o 
  -6   9  15        2.00        4.37      9.62 o 
  -5   9  15        4.28        6.98      9.83 o 
  -4   9  15        7.92        9.50      8.99 o 
  -3   9  15       19.14       17.14     11.60 o 
  -2   9  15        0.64        3.36     12.11 o 
  -4  10  15       64.76       48.01     21.11 o 
 -10   0  16      131.85      147.22     12.62 o 
  -9   0  16      407.43      365.33     18.66 o 
  -8   0  16      108.00       95.54     10.36 o 
  -7   0  16      108.03      125.98     13.56 o 
  -6   0  16      451.12      455.48     20.01 o 
  -5   0  16      849.18      813.62     18.63 o 
  -4   0  16        1.92        2.80      4.28 o 
  -3   0  16      324.22      342.01     31.99 o 
  -2   0  16       56.21       53.41     10.97 o 
  -1   0  16        1.07       23.56     12.77 o 
   0   0  16      202.53      237.14     50.18 o 
   1   0  16      239.37      212.72     31.57 o 
 -10   1  16       30.73       28.05      6.86 o 
  -9   1  16       81.01       75.37      6.95 o 
  -8   1  16      836.57      790.70     24.30 o 
  -7   1  16      241.66      244.72     14.19 o 
  -6   1  16       57.12       56.30      4.81 o 
  -5   1  16      678.77      702.01     14.10 o 
  -4   1  16      113.52      110.95      5.44 o 
  -3   1  16      140.82      129.06      6.83 o 
  -2   1  16      276.83      283.89     26.61 o 
  -1   1  16      478.98      553.53     39.79 o 
   0   1  16        9.47        8.25      5.64 o 
   1   1  16      150.66      144.88     15.72 o 
 -10   2  16      176.10      151.23     12.12 o 
  -9   2  16       99.24      103.42      7.79 o 
  -8   2  16        0.10       -6.78      7.52 o 
  -7   2  16      246.74      251.58     12.53 o 
  -6   2  16      812.29      823.16     16.32 o 
  -5   2  16       12.21       15.87      3.25 o 
  -4   2  16       37.15       42.21      4.26 o 
  -3   2  16      205.50      197.78      9.29 o 
  -2   2  16      162.22      171.66     10.49 o 
  -1   2  16        0.02       -3.22      5.98 o 
   0   2  16      167.33      176.28     11.31 o 
   1   2  16      174.11      166.70     27.85 o 
 -10   3  16       35.49       31.58      8.21 o 
  -9   3  16       89.34       98.72      8.17 o 
  -8   3  16      506.62      469.87     18.00 o 
  -7   3  16      306.95      307.61     12.43 o 
  -6   3  16        2.72        3.84      2.81 o 
  -5   3  16      291.54      283.38      7.60 o 
  -4   3  16       49.94       45.76      3.22 o 
  -3   3  16      103.60       87.26      7.75 o 
  -2   3  16      358.32      337.39     26.49 o 
  -1   3  16       29.92       40.24     13.80 o 
   0   3  16       25.43       10.81      6.61 o 
   1   3  16       39.44       24.66      8.99 o 
  -9   4  16       91.62       85.82     16.92 o 
  -8   4  16        0.14       -0.89      4.99 o 
  -7   4  16      201.07      197.69      6.75 o 
  -6   4  16      236.28      226.86      5.70 o 
  -5   4  16      146.30      130.02     10.11 o 
  -4   4  16       92.70       89.97      8.03 o 
  -3   4  16      165.87      144.49     16.73 o 
  -2   4  16       67.71       67.80     13.61 o 
  -1   4  16        0.28       -5.12     10.34 o 
   0   4  16       18.34       23.32     13.20 o 
   1   4  16      203.16      198.13     55.33 o 
  -9   5  16       34.49       35.69     15.49 o 
  -8   5  16      266.10      287.21     25.21 o 
  -7   5  16      166.52      186.23     14.48 o 
  -6   5  16       20.99       15.10      9.43 o 
  -5   5  16      106.83      108.91      7.27 o 
  -4   5  16      427.49      398.20     16.76 o 
  -3   5  16        0.25        1.82      4.23 o 
  -2   5  16       98.43      116.28     19.75 o 
  -1   5  16       89.83      105.96     30.43 o 
   0   5  16       18.18       24.39     16.25 o 
  -8   6  16        3.05       12.70     11.13 o 
  -7   6  16       18.19       19.44      7.79 o 
  -6   6  16      259.43      277.25     18.29 o 
  -5   6  16       44.85       22.43     10.72 o 
  -4   6  16        2.16        7.27      7.16 o 
  -3   6  16      280.44      216.50     19.61 o 
  -2   6  16       52.10       54.25     24.74 o 
  -1   6  16        0.08       10.34     12.17 o 
   0   6  16       27.13       30.10     15.58 o 
  -8   7  16        9.69        2.62     11.33 o 
  -7   7  16      239.98      229.08     18.17 o 
  -6   7  16       70.05       48.52     16.44 o 
  -5   7  16      223.59      230.10     17.84 o 
  -4   7  16      239.55      237.86     16.47 o 
  -3   7  16       22.66       23.55      9.33 o 
  -2   7  16       64.87       62.49     17.31 o 
  -1   7  16      165.52      159.74     29.89 o 
  -7   8  16        4.73       -0.15     10.60 o 
  -6   8  16      136.62       92.57     33.52 o 
  -5   8  16       71.76       53.74     21.00 o 
  -4   8  16       66.69       63.89     43.60 o 
  -3   8  16       67.45       52.97     24.86 o 
  -2   8  16       43.87       58.11     18.25 o 
  -5   9  16      190.08      152.28     49.37 o 
  -4   9  16      107.02       87.49     34.06 o 
  -3   9  16        1.72       -3.89     10.42 o 
 -10   1  17        3.10       -4.95      4.95 o 
  -9   1  17        1.41       -5.46      6.76 o 
  -8   1  17        2.46        4.40      7.21 o 
  -7   1  17        0.51        2.12      2.85 o 
  -6   1  17        3.81        2.68      3.46 o 
  -5   1  17       94.90      102.50      5.21 o 
  -4   1  17       51.16       39.40      4.62 o 
  -3   1  17       46.24       40.10      4.63 o 
  -2   1  17        2.93        3.02      5.65 o 
  -1   1  17        1.11       -0.16      8.23 o 
   0   1  17        1.66        1.41      9.08 o 
  -9   2  17        3.93        0.95      6.04 o 
  -8   2  17       26.02       21.37     11.53 o 
  -7   2  17        2.43       -1.48      3.55 o 
  -6   2  17        1.11       -1.45      2.53 o 
  -5   2  17      168.10      156.61      7.07 o 
  -4   2  17       17.75       14.48      3.73 o 
  -3   2  17       19.66       14.07      3.46 o 
  -2   2  17        1.17        4.33      3.67 o 
  -1   2  17        2.90       -0.46      6.58 o 
   0   2  17        7.48        3.22      8.67 o 
  -9   3  17        0.06        1.01      5.75 o 
  -8   3  17        1.25        5.20      4.80 o 
  -7   3  17       21.63       15.72      4.65 o 
  -6   3  17       57.74       57.33      4.11 o 
  -5   3  17       12.05       10.86      2.65 o 
  -4   3  17        0.00        2.03      1.98 o 
  -3   3  17        1.11        2.10      2.37 o 
  -2   3  17        7.46       13.43      6.67 o 
  -1   3  17       13.50       12.44     12.76 o 
   0   3  17        5.62        0.20     13.86 o 
  -9   4  17        1.46        8.71      9.86 o 
  -8   4  17        3.59       -6.83      8.20 o 
  -7   4  17        1.84        6.56      6.53 o 
  -6   4  17       26.20       21.45      4.68 o 
  -5   4  17        4.55        6.66      5.32 o 
  -4   4  17       75.39       72.67      6.87 o 
  -3   4  17        1.82        2.52      4.67 o 
  -2   4  17       87.03       77.99      9.66 o 
  -1   4  17        9.29       10.22     11.34 o 
   0   4  17       11.32       30.58     38.50 o 
  -9   5  17        2.84       -5.85     10.33 o 
  -8   5  17        0.16        2.76      7.26 o 
  -7   5  17        3.61        3.62      7.73 o 
  -6   5  17       16.40       12.31      7.55 o 
  -5   5  17       28.06       12.24      8.21 o 
  -4   5  17        6.00        5.64      4.10 o 
  -3   5  17       22.13       18.40      7.03 o 
  -2   5  17       25.36       32.70      7.93 o 
  -1   5  17       14.31       17.59     15.69 o 
  -8   6  17       55.56       52.17     12.47 o 
  -7   6  17        0.12        5.30      8.46 o 
  -6   6  17        9.74        3.25      7.08 o 
  -5   6  17       20.90       17.31      9.66 o 
  -4   6  17       77.15       51.82     27.98 o 
  -3   6  17        9.19        7.05      7.71 o 
  -2   6  17        1.25        0.59     10.05 o 
  -1   6  17       11.84       14.81     15.54 o 
  -7   7  17       10.20       15.42      9.65 o 
  -6   7  17        4.76        2.76      8.43 o 
  -5   7  17       15.46       18.14     12.34 o 
  -4   7  17       21.33       15.74      9.14 o 
  -3   7  17        3.39        1.44      9.72 o 
  -2   7  17       14.48       28.59     15.55 o 
  -6   8  17       46.57       31.51     14.92 o 
  -5   8  17        0.15        1.59      8.30 o 
  -4   8  17       40.60       38.80     16.98 o 
  -3   8  17        8.93        6.54      8.88 o 
  -9   0  18      148.81      168.06     21.97 o 
  -8   0  18        4.03        7.23      9.90 o 
  -7   0  18      255.83      258.57     12.73 o 
  -6   0  18      679.51      665.17     18.03 o 
  -5   0  18        3.19        9.25      5.65 o 
  -4   0  18       47.77       44.56      6.78 o 
  -3   0  18      365.58      361.12     49.21 o 
  -2   0  18      338.50      405.40     29.69 o 
  -1   0  18        0.31       -9.11     21.08 o 
  -9   1  18       59.38       55.37     11.41 o 
  -8   1  18      246.20      228.65     17.95 o 
  -7   1  18       20.38       19.13      4.74 o 
  -6   1  18        2.39        6.04      3.27 o 
  -5   1  18      672.82      644.26     13.30 o 
  -4   1  18       31.80       27.52      4.65 o 
  -3   1  18      187.99      191.30     14.31 o 
  -2   1  18       14.20        6.32      6.42 o 
  -1   1  18       46.87       11.80     15.01 o 
  -9   2  18      101.12      110.28     12.51 o 
  -8   2  18        6.38        3.39      5.73 o 
  -7   2  18      129.63      128.84      6.42 o 
  -6   2  18      517.80      494.37     12.77 o 
  -5   2  18       86.47       88.84      6.49 o 
  -4   2  18       38.73       36.20      4.45 o 
  -3   2  18      150.93      138.31      8.65 o 
  -2   2  18      172.07      144.32     20.46 o 
  -1   2  18        4.32        1.88      5.75 o 
  -9   3  18       25.33       24.87     18.95 o 
  -8   3  18      258.23      248.70     19.63 o 
  -7   3  18       60.52       60.08      9.17 o 
  -6   3  18        8.82        2.05      4.09 o 
  -5   3  18      170.35      162.01     10.24 o 
  -4   3  18      277.96      274.74     13.36 o 
  -3   3  18       64.93       61.38      9.47 o 
  -2   3  18       37.92       59.98     35.24 o 
  -1   3  18        1.55        1.78     14.85 o 
  -8   4  18       15.21        4.34      7.99 o 
  -7   4  18       71.98       59.69     20.41 o 
  -6   4  18      159.31      162.49     16.46 o 
  -5   4  18       99.58       88.47      7.19 o 
  -4   4  18        7.75        4.53      4.62 o 
  -3   4  18      199.19      175.43     20.07 o 
  -2   4  18       98.27      169.94     31.77 o 
  -1   4  18        0.29      -14.65     32.36 o 
  -8   5  18      106.40       76.92     27.90 o 
  -7   5  18       63.07       45.41     16.78 o 
  -6   5  18        4.59       -0.59      6.48 o 
  -5   5  18       58.14       42.62     17.97 o 
  -4   5  18      209.61      198.98     16.83 o 
  -3   5  18       11.36       13.49      8.46 o 
  -2   5  18       26.34        9.40     19.99 o 
  -7   6  18       10.59        8.89     11.06 o 
  -6   6  18      155.69      167.61     53.58 o 
  -5   6  18       53.80       38.41     14.41 o 
  -4   6  18       15.88       14.90     21.53 o 
  -3   6  18       79.86       81.74     75.07 o 
  -6   7  18        0.79        3.68      8.13 o 
  -5   7  18       58.00       49.35     15.59 o 
  -4   7  18       76.62       18.92     25.98 o 
  -9   1  19        0.04        5.16      8.37 o 
  -8   1  19        2.62       -1.37      4.21 o 
  -7   1  19        4.05        7.52      3.57 o 
  -6   1  19       43.01       35.16      4.53 o 
  -5   1  19        4.98        5.73      3.63 o 
  -4   1  19        9.21        8.47      4.88 o 
  -3   1  19       11.79        7.42      5.65 o 
  -2   1  19       12.67        3.86      5.56 o 
  -8   2  19       45.31       37.10      9.61 o 
  -7   2  19       12.41       13.04      5.79 o 
  -6   2  19       16.94       15.44      6.03 o 
  -5   2  19        0.01        3.75      6.39 o 
  -4   2  19        1.77        2.19      6.97 o 
  -3   2  19        2.25        7.65      8.13 o 
  -2   2  19        0.34       -2.47     13.26 o 
  -8   3  19        6.31       13.06      8.72 o 
  -7   3  19        0.02       -2.30      5.76 o 
  -6   3  19       36.78       24.37      7.09 o 
  -5   3  19        8.76        3.18      4.92 o 
  -4   3  19        0.22        3.28      9.62 o 
  -3   3  19       17.64       10.53     17.77 o 
  -2   3  19       10.70       17.91     18.01 o 
  -8   4  19        4.92        3.06      6.94 o 
  -7   4  19       10.62        8.51      7.31 o 
  -6   4  19        0.32       -4.80      7.39 o 
  -5   4  19        0.11       -8.32      9.80 o 
  -4   4  19        0.08        0.03      7.28 o 
  -3   4  19        1.25        3.58      8.34 o 
  -7   5  19        1.58        8.40      8.83 o 
  -6   5  19       23.54        4.71      7.37 o 
  -5   5  19        2.44       -3.01     10.75 o 
  -4   5  19        0.13       -0.93      8.08 o 
  -3   5  19       19.17        9.33     14.05 o 
  -5   6  19        0.08       -0.51      9.50 o 
  -8   0  20       18.28        3.28      5.09 o 
  -7   0  20       55.56       30.20     18.05 o 
  -6   0  20      317.15      284.34     22.86 o 
  -5   0  20       83.02       47.15     14.30 o 
  -4   0  20        6.23       -3.27      6.89 o 
  -3   0  20       65.69       37.81     15.74 o 
  -8   1  20       81.93       43.40     14.57 o 
  -7   1  20       72.52       79.83      8.97 o 
  -6   1  20        2.52       -0.26      4.10 o 
  -5   1  20      242.40      245.46     21.33 o 
  -4   1  20        8.86       17.13      8.58 o 
  -3   1  20      143.85      131.48     39.79 o 
  -7   2  20       54.15       52.97      7.58 o 
  -6   2  20       65.67       66.15     11.51 o 
  -5   2  20       58.39       66.41     14.75 o 
  -4   2  20       35.63       42.75     11.20 o 
  -3   2  20      130.56      156.18     26.62 o 
  -7   3  20       49.02       35.86     15.76 o 
  -6   3  20        0.71        2.77      7.02 o 
  -5   3  20       73.38       27.84     28.26 o 
  -4   3  20      126.92       48.11     53.59 o 
  -6   4  20      146.19      119.41     42.03 o 
  -5   4  20       54.87       40.48     36.47 o 
                                                 
